# Supplementary material for: Collecting Multi-country Retrospective Antimicrobial Consumption and Use Data: Challenges and Experience
Source: Clin Infect Dis. 2023 Dec 20;77(Suppl 7):S528–35. doi: 10.1093/cid/ciad667 (PMC10732554; doi:10.1093/cid/ciad667)
Supplement: ciad667_Supplementary_Data [file ciad667_supplementary_data.zip]

Archive with 6 entries (6 files):
- 5. Prescription appropriateness by ward.tif
- 6. Prescriptions by AWaRe and ward.tif
- AMC Dashboard.html
- CAPTURA AMU_DataTemplate _v1.5.xlsx
- Supplementary file 2_CAPTURA AMU Data Template Guide_ v1.5.pdf
- Supplementary file 3_AMU Hospital Context Indicator.xlsm
