# Supplementary material for: Collecting Multi-country Retrospective Antimicrobial Consumption and Use Data: Challenges and Experience
Source: Clin Infect Dis. 2023 Dec 20;77(Suppl 7):S528–35. doi: 10.1093/cid/ciad667 (PMC10732554; doi:10.1093/cid/ciad667)
Supplement: ciad667_Supplementary_Data [file ciad667_supplementary_data.zip › CAPTURA AMU_DataTemplate _v1.5.xlsx]

## Sheet: AMU_Data_Template
COUNTRY	ISO_CODE	YEAR_of_DATA	DISTRICT	HOSPITAL	DEPARTMENT	WARD	PATIENT_ID	AGE_in_YEAR	AGE_in_MONTH	GENDER	WEIGHT	DRUG_GENERIC_NAME	DRUG_CODE	ATC_CODE	DRUG_TRADE_NAME	FORM	ROUTE_ADMIN	STRENGTH	STRENGTH_UNIT	DOSE	DOSE_UNIT	FREQ	FREQ_UNIT	START_DATE	STOP_DATE	TREAT_DURATION	INDICATION	INFECTION_SITE	DIAGNOSES
	#N/A												#N/A	#N/A									#N/A			0
	#N/A												#N/A	#N/A									#N/A			0
	#N/A												#N/A	#N/A									#N/A			0
	#N/A												#N/A	#N/A									#N/A			0
	#N/A												#N/A	#N/A									#N/A			0
	#N/A												#N/A	#N/A									#N/A			0
	#N/A												#N/A	#N/A									#N/A			0
	#N/A												#N/A	#N/A									#N/A			0
	#N/A												#N/A	#N/A									#N/A			0
	#N/A												#N/A	#N/A									#N/A			0
	#N/A												#N/A	#N/A									#N/A			0
	#N/A												#N/A	#N/A									#N/A			0
	#N/A												#N/A	#N/A									#N/A			0
	#N/A												#N/A	#N/A									#N/A			0
	#N/A												#N/A	#N/A									#N/A			0
	#N/A												#N/A	#N/A									#N/A			0
	#N/A												#N/A	#N/A									#N/A			0
	#N/A												#N/A	#N/A									#N/A			0
	#N/A												#N/A	#N/A									#N/A			0
	#N/A												#N/A	#N/A									#N/A			0
	#N/A												#N/A	#N/A									#N/A			0
	#N/A												#N/A	#N/A									#N/A			0
	#N/A												#N/A	#N/A									#N/A			0
	#N/A												#N/A	#N/A									#N/A			0
	#N/A												#N/A	#N/A									#N/A			0
	#N/A												#N/A	#N/A									#N/A			0
	#N/A												#N/A	#N/A									#N/A			0
	#N/A												#N/A	#N/A									#N/A			0
	#N/A												#N/A	#N/A									#N/A			0
	#N/A												#N/A	#N/A									#N/A			0
	#N/A												#N/A	#N/A									#N/A			0
	#N/A												#N/A	#N/A									#N/A			0
	#N/A												#N/A	#N/A									#N/A			0
	#N/A												#N/A	#N/A									#N/A			0
	#N/A												#N/A	#N/A									#N/A			0
	#N/A												#N/A	#N/A									#N/A			0
	#N/A												#N/A	#N/A									#N/A			0
	#N/A												#N/A	#N/A									#N/A			0
	#N/A												#N/A	#N/A									#N/A			0
	#N/A												#N/A	#N/A									#N/A			0
	#N/A												#N/A	#N/A									#N/A			0
	#N/A												#N/A	#N/A									#N/A			0
	#N/A												#N/A	#N/A									#N/A			0
	#N/A												#N/A	#N/A									#N/A			0
	#N/A												#N/A	#N/A									#N/A			0
	#N/A												#N/A	#N/A									#N/A			0
	#N/A												#N/A	#N/A									#N/A			0
	#N/A												#N/A	#N/A									#N/A			0
	#N/A												#N/A	#N/A									#N/A			0
	#N/A												#N/A	#N/A									#N/A			0
	#N/A												#N/A	#N/A									#N/A			0
	#N/A												#N/A	#N/A									#N/A			0
	#N/A												#N/A	#N/A									#N/A			0
	#N/A												#N/A	#N/A									#N/A			0
	#N/A												#N/A	#N/A									#N/A			0
	#N/A												#N/A	#N/A									#N/A			0
	#N/A												#N/A	#N/A									#N/A			0
	#N/A												#N/A	#N/A									#N/A			0
	#N/A												#N/A	#N/A									#N/A			0
	#N/A												#N/A	#N/A									#N/A			0
	#N/A												#N/A	#N/A									#N/A			0
	#N/A												#N/A	#N/A									#N/A			0
	#N/A												#N/A	#N/A									#N/A			0
	#N/A												#N/A	#N/A									#N/A			0
	#N/A												#N/A	#N/A									#N/A			0
	#N/A												#N/A	#N/A									#N/A			0
	#N/A												#N/A	#N/A									#N/A			0
	#N/A												#N/A	#N/A									#N/A			0
	#N/A												#N/A	#N/A									#N/A			0
	#N/A												#N/A	#N/A									#N/A			0
	#N/A												#N/A	#N/A									#N/A			0
	#N/A												#N/A	#N/A									#N/A			0
	#N/A												#N/A	#N/A									#N/A			0
	#N/A												#N/A	#N/A									#N/A			0
	#N/A												#N/A	#N/A									#N/A			0
	#N/A												#N/A	#N/A									#N/A			0
	#N/A												#N/A	#N/A									#N/A			0
	#N/A												#N/A	#N/A									#N/A			0
	#N/A												#N/A	#N/A									#N/A			0
	#N/A												#N/A	#N/A									#N/A			0
	#N/A												#N/A	#N/A									#N/A			0
	#N/A												#N/A	#N/A									#N/A			0
	#N/A												#N/A	#N/A									#N/A			0
	#N/A												#N/A	#N/A									#N/A			0
	#N/A												#N/A	#N/A									#N/A			0
	#N/A												#N/A	#N/A									#N/A			0
	#N/A												#N/A	#N/A									#N/A			0
	#N/A												#N/A	#N/A									#N/A			0
	#N/A												#N/A	#N/A									#N/A			0
	#N/A												#N/A	#N/A									#N/A			0
	#N/A												#N/A	#N/A									#N/A			0
	#N/A												#N/A	#N/A									#N/A			0
	#N/A												#N/A	#N/A									#N/A			0
	#N/A												#N/A	#N/A									#N/A			0
	#N/A												#N/A	#N/A									#N/A			0
	#N/A												#N/A	#N/A									#N/A			0
	#N/A												#N/A	#N/A									#N/A			0
	#N/A												#N/A	#N/A									#N/A			0
	#N/A												#N/A	#N/A									#N/A			0
	#N/A												#N/A	#N/A									#N/A			0
	#N/A												#N/A	#N/A									#N/A			0
	#N/A												#N/A	#N/A									#N/A			0
	#N/A												#N/A	#N/A									#N/A			0
	#N/A												#N/A	#N/A									#N/A			0
	#N/A												#N/A	#N/A									#N/A			0
	#N/A												#N/A	#N/A									#N/A			0
	#N/A												#N/A	#N/A									#N/A			0
	#N/A												#N/A	#N/A									#N/A			0
	#N/A												#N/A	#N/A									#N/A			0
	#N/A												#N/A	#N/A									#N/A			0
	#N/A												#N/A	#N/A									#N/A			0
	#N/A												#N/A	#N/A									#N/A			0
	#N/A												#N/A	#N/A									#N/A			0
	#N/A												#N/A	#N/A									#N/A			0
	#N/A												#N/A	#N/A									#N/A			0
	#N/A												#N/A	#N/A									#N/A			0
	#N/A												#N/A	#N/A									#N/A			0
	#N/A												#N/A	#N/A									#N/A			0
	#N/A												#N/A	#N/A									#N/A			0
	#N/A												#N/A	#N/A									#N/A			0
	#N/A												#N/A	#N/A									#N/A			0
	#N/A												#N/A	#N/A									#N/A			0
	#N/A												#N/A	#N/A									#N/A			0
	#N/A												#N/A	#N/A									#N/A			0
	#N/A												#N/A	#N/A									#N/A			0
	#N/A												#N/A	#N/A									#N/A			0
	#N/A												#N/A	#N/A									#N/A			0
	#N/A												#N/A	#N/A									#N/A			0
	#N/A												#N/A	#N/A									#N/A			0
	#N/A												#N/A	#N/A									#N/A			0
	#N/A												#N/A	#N/A									#N/A			0
	#N/A												#N/A	#N/A									#N/A			0
	#N/A												#N/A	#N/A									#N/A			0
	#N/A												#N/A	#N/A									#N/A			0
	#N/A												#N/A	#N/A									#N/A			0
	#N/A												#N/A	#N/A									#N/A			0
	#N/A												#N/A	#N/A									#N/A			0
	#N/A												#N/A	#N/A									#N/A			0
	#N/A												#N/A	#N/A									#N/A			0
	#N/A												#N/A	#N/A									#N/A			0
	#N/A												#N/A	#N/A									#N/A			0
	#N/A												#N/A	#N/A									#N/A			0
	#N/A												#N/A	#N/A									#N/A			0
	#N/A												#N/A	#N/A									#N/A			0
	#N/A												#N/A	#N/A									#N/A			0
	#N/A												#N/A	#N/A									#N/A			0
	#N/A												#N/A	#N/A									#N/A			0
	#N/A												#N/A	#N/A									#N/A			0
	#N/A												#N/A	#N/A									#N/A			0
	#N/A												#N/A	#N/A									#N/A			0
	#N/A												#N/A	#N/A									#N/A			0
	#N/A												#N/A	#N/A									#N/A			0
	#N/A												#N/A	#N/A									#N/A			0
	#N/A												#N/A	#N/A									#N/A			0
	#N/A												#N/A	#N/A									#N/A			0
	#N/A												#N/A	#N/A									#N/A			0
	#N/A												#N/A	#N/A									#N/A			0
	#N/A												#N/A	#N/A									#N/A			0
	#N/A												#N/A	#N/A									#N/A			0
	#N/A												#N/A	#N/A									#N/A			0
	#N/A												#N/A	#N/A									#N/A			0
	#N/A												#N/A	#N/A									#N/A			0
	#N/A												#N/A	#N/A									#N/A			0
	#N/A												#N/A	#N/A									#N/A			0
	#N/A												#N/A	#N/A									#N/A			0
	#N/A												#N/A	#N/A									#N/A			0
	#N/A												#N/A	#N/A									#N/A			0
	#N/A												#N/A	#N/A									#N/A			0
	#N/A												#N/A	#N/A									#N/A			0
	#N/A												#N/A	#N/A									#N/A			0
	#N/A												#N/A	#N/A									#N/A			0
	#N/A												#N/A	#N/A									#N/A			0
	#N/A												#N/A	#N/A									#N/A			0
	#N/A												#N/A	#N/A									#N/A			0
	#N/A												#N/A	#N/A									#N/A			0
	#N/A												#N/A	#N/A									#N/A			0
	#N/A												#N/A	#N/A									#N/A			0
	#N/A												#N/A	#N/A									#N/A			0
	#N/A												#N/A	#N/A									#N/A			0
	#N/A												#N/A	#N/A									#N/A			0
	#N/A												#N/A	#N/A									#N/A			0
	#N/A												#N/A	#N/A									#N/A			0
	#N/A												#N/A	#N/A									#N/A			0
	#N/A												#N/A	#N/A									#N/A			0
	#N/A												#N/A	#N/A									#N/A			0
	#N/A												#N/A	#N/A									#N/A			0
	#N/A												#N/A	#N/A									#N/A			0
	#N/A												#N/A	#N/A									#N/A			0
	#N/A												#N/A	#N/A									#N/A			0
	#N/A												#N/A	#N/A									#N/A			0
	#N/A												#N/A	#N/A									#N/A			0
	#N/A												#N/A	#N/A									#N/A			0
	#N/A												#N/A	#N/A									#N/A			0
	#N/A												#N/A	#N/A									#N/A			0
	#N/A												#N/A	#N/A									#N/A			0
	#N/A												#N/A	#N/A									#N/A			0
	#N/A												#N/A	#N/A									#N/A			0
	#N/A												#N/A	#N/A									#N/A			0
	#N/A												#N/A	#N/A									#N/A			0
	#N/A												#N/A	#N/A									#N/A			0
	#N/A												#N/A	#N/A									#N/A			0
	#N/A												#N/A	#N/A									#N/A			0
	#N/A												#N/A	#N/A									#N/A			0
	#N/A												#N/A	#N/A									#N/A			0
	#N/A												#N/A	#N/A									#N/A			0
	#N/A												#N/A	#N/A									#N/A			0
	#N/A												#N/A	#N/A									#N/A			0
	#N/A												#N/A	#N/A									#N/A			0
	#N/A												#N/A	#N/A									#N/A			0
	#N/A												#N/A	#N/A									#N/A			0
	#N/A												#N/A	#N/A									#N/A			0
	#N/A												#N/A	#N/A									#N/A			0
	#N/A												#N/A	#N/A									#N/A			0
	#N/A												#N/A	#N/A									#N/A			0
	#N/A												#N/A	#N/A									#N/A			0
	#N/A												#N/A	#N/A									#N/A			0
	#N/A												#N/A	#N/A									#N/A			0
	#N/A												#N/A	#N/A									#N/A			0
	#N/A												#N/A	#N/A									#N/A			0
	#N/A												#N/A	#N/A									#N/A			0
	#N/A												#N/A	#N/A									#N/A			0
	#N/A												#N/A	#N/A									#N/A			0
	#N/A												#N/A	#N/A									#N/A			0
	#N/A												#N/A	#N/A									#N/A			0
	#N/A												#N/A	#N/A									#N/A			0
	#N/A												#N/A	#N/A									#N/A			0
	#N/A												#N/A	#N/A									#N/A			0
	#N/A												#N/A	#N/A									#N/A			0
	#N/A												#N/A	#N/A									#N/A			0
	#N/A												#N/A	#N/A									#N/A			0
	#N/A												#N/A	#N/A									#N/A			0
	#N/A												#N/A	#N/A									#N/A			0
	#N/A												#N/A	#N/A									#N/A			0
	#N/A												#N/A	#N/A									#N/A			0
	#N/A												#N/A	#N/A									#N/A			0
	#N/A												#N/A	#N/A									#N/A			0
	#N/A												#N/A	#N/A									#N/A			0
	#N/A												#N/A	#N/A									#N/A			0
	#N/A												#N/A	#N/A									#N/A			0
	#N/A												#N/A	#N/A									#N/A			0
	#N/A												#N/A	#N/A									#N/A			0
	#N/A												#N/A	#N/A									#N/A			0
	#N/A												#N/A	#N/A									#N/A			0
	#N/A												#N/A	#N/A									#N/A			0
	#N/A												#N/A	#N/A									#N/A			0
	#N/A												#N/A	#N/A									#N/A			0
	#N/A												#N/A	#N/A									#N/A			0
	#N/A												#N/A	#N/A									#N/A			0
	#N/A												#N/A	#N/A									#N/A			0
	#N/A												#N/A	#N/A									#N/A			0
	#N/A												#N/A	#N/A									#N/A			0
	#N/A												#N/A	#N/A									#N/A			0
	#N/A												#N/A	#N/A									#N/A			0
	#N/A												#N/A	#N/A									#N/A			0
	#N/A												#N/A	#N/A									#N/A			0
	#N/A												#N/A	#N/A									#N/A			0
	#N/A												#N/A	#N/A									#N/A			0
	#N/A												#N/A	#N/A									#N/A			0
	#N/A												#N/A	#N/A									#N/A			0
	#N/A												#N/A	#N/A									#N/A			0
	#N/A												#N/A	#N/A									#N/A			0
	#N/A												#N/A	#N/A									#N/A			0
	#N/A												#N/A	#N/A									#N/A			0
	#N/A												#N/A	#N/A									#N/A			0
	#N/A												#N/A	#N/A									#N/A			0
	#N/A												#N/A	#N/A									#N/A			0
	#N/A												#N/A	#N/A									#N/A			0
	#N/A												#N/A	#N/A									#N/A			0
	#N/A												#N/A	#N/A									#N/A			0
	#N/A												#N/A	#N/A									#N/A			0
	#N/A												#N/A	#N/A									#N/A			0
	#N/A												#N/A	#N/A									#N/A			0
	#N/A												#N/A	#N/A									#N/A			0
	#N/A												#N/A	#N/A									#N/A			0
	#N/A												#N/A	#N/A									#N/A			0
	#N/A												#N/A	#N/A									#N/A			0
	#N/A												#N/A	#N/A									#N/A			0
	#N/A												#N/A	#N/A									#N/A			0
	#N/A												#N/A	#N/A									#N/A			0
	#N/A												#N/A	#N/A									#N/A			0
	#N/A												#N/A	#N/A									#N/A			0
	#N/A												#N/A	#N/A									#N/A			0
	#N/A												#N/A	#N/A									#N/A			0
	#N/A												#N/A	#N/A									#N/A			0
	#N/A												#N/A	#N/A									#N/A			0
	#N/A												#N/A	#N/A									#N/A			0
	#N/A												#N/A	#N/A									#N/A			0
	#N/A												#N/A	#N/A									#N/A			0
	#N/A												#N/A	#N/A									#N/A			0
	#N/A												#N/A	#N/A									#N/A			0
	#N/A												#N/A	#N/A									#N/A			0
	#N/A												#N/A	#N/A									#N/A			0
	#N/A												#N/A	#N/A									#N/A			0
	#N/A												#N/A	#N/A									#N/A			0
	#N/A												#N/A	#N/A									#N/A			0
	#N/A												#N/A	#N/A									#N/A			0
	#N/A												#N/A	#N/A									#N/A			0
	#N/A												#N/A	#N/A									#N/A			0
	#N/A												#N/A	#N/A									#N/A			0
	#N/A												#N/A	#N/A									#N/A			0
	#N/A												#N/A	#N/A									#N/A			0
	#N/A												#N/A	#N/A									#N/A			0
	#N/A												#N/A	#N/A									#N/A			0
	#N/A												#N/A	#N/A									#N/A			0
	#N/A												#N/A	#N/A									#N/A			0
	#N/A												#N/A	#N/A									#N/A			0
	#N/A												#N/A	#N/A									#N/A			0
	#N/A												#N/A	#N/A									#N/A			0
	#N/A												#N/A	#N/A									#N/A			0
	#N/A												#N/A	#N/A									#N/A			0
	#N/A												#N/A	#N/A									#N/A			0
	#N/A												#N/A	#N/A									#N/A			0
	#N/A												#N/A	#N/A									#N/A			0
	#N/A												#N/A	#N/A									#N/A			0
	#N/A												#N/A	#N/A									#N/A			0
	#N/A												#N/A	#N/A									#N/A			0
	#N/A												#N/A	#N/A									#N/A			0
	#N/A												#N/A	#N/A									#N/A			0
	#N/A												#N/A	#N/A									#N/A			0
	#N/A												#N/A	#N/A									#N/A			0
	#N/A												#N/A	#N/A									#N/A			0
	#N/A												#N/A	#N/A									#N/A			0
	#N/A												#N/A	#N/A									#N/A			0
	#N/A												#N/A	#N/A									#N/A			0
	#N/A												#N/A	#N/A									#N/A			0
	#N/A												#N/A	#N/A									#N/A			0
	#N/A												#N/A	#N/A									#N/A			0
	#N/A												#N/A	#N/A									#N/A			0
	#N/A												#N/A	#N/A									#N/A			0
	#N/A												#N/A	#N/A									#N/A			0
	#N/A												#N/A	#N/A									#N/A			0
	#N/A												#N/A	#N/A									#N/A			0
	#N/A												#N/A	#N/A									#N/A			0
	#N/A												#N/A	#N/A									#N/A			0
	#N/A												#N/A	#N/A									#N/A			0
	#N/A												#N/A	#N/A									#N/A			0
	#N/A												#N/A	#N/A									#N/A			0
	#N/A												#N/A	#N/A									#N/A			0
	#N/A												#N/A	#N/A									#N/A			0
	#N/A												#N/A	#N/A									#N/A			0
	#N/A												#N/A	#N/A									#N/A			0
	#N/A												#N/A	#N/A									#N/A			0
	#N/A												#N/A	#N/A									#N/A			0
	#N/A												#N/A	#N/A									#N/A			0
	#N/A												#N/A	#N/A									#N/A			0
	#N/A												#N/A	#N/A									#N/A			0
	#N/A												#N/A	#N/A									#N/A			0
	#N/A												#N/A	#N/A									#N/A			0
	#N/A												#N/A	#N/A									#N/A			0
	#N/A												#N/A	#N/A									#N/A			0
	#N/A												#N/A	#N/A									#N/A			0
	#N/A												#N/A	#N/A									#N/A			0
	#N/A												#N/A	#N/A									#N/A			0
	#N/A												#N/A	#N/A									#N/A			0
	#N/A												#N/A	#N/A									#N/A			0
	#N/A												#N/A	#N/A									#N/A			0
	#N/A												#N/A	#N/A									#N/A			0
	#N/A												#N/A	#N/A									#N/A			0
	#N/A												#N/A	#N/A									#N/A			0
	#N/A												#N/A	#N/A									#N/A			0
	#N/A												#N/A	#N/A									#N/A			0
	#N/A												#N/A	#N/A									#N/A			0
	#N/A												#N/A	#N/A									#N/A			0
	#N/A												#N/A	#N/A									#N/A			0
	#N/A												#N/A	#N/A									#N/A			0
	#N/A												#N/A	#N/A									#N/A			0
	#N/A												#N/A	#N/A									#N/A			0
	#N/A												#N/A	#N/A									#N/A			0
	#N/A												#N/A	#N/A									#N/A			0
	#N/A												#N/A	#N/A									#N/A			0
	#N/A												#N/A	#N/A									#N/A			0
	#N/A												#N/A	#N/A									#N/A			0
	#N/A												#N/A	#N/A									#N/A			0
	#N/A												#N/A	#N/A									#N/A			0
	#N/A												#N/A	#N/A									#N/A			0
	#N/A												#N/A	#N/A									#N/A			0
	#N/A												#N/A	#N/A									#N/A			0
	#N/A												#N/A	#N/A									#N/A			0
	#N/A												#N/A	#N/A									#N/A			0
	#N/A												#N/A	#N/A									#N/A			0
	#N/A												#N/A	#N/A									#N/A			0
	#N/A												#N/A	#N/A									#N/A			0
	#N/A												#N/A	#N/A									#N/A			0
	#N/A												#N/A	#N/A									#N/A			0
	#N/A												#N/A	#N/A									#N/A			0
	#N/A												#N/A	#N/A									#N/A			0
	#N/A												#N/A	#N/A									#N/A			0
	#N/A												#N/A	#N/A									#N/A			0
	#N/A												#N/A	#N/A									#N/A			0
	#N/A												#N/A	#N/A									#N/A			0
	#N/A												#N/A	#N/A									#N/A			0
	#N/A												#N/A	#N/A									#N/A			0
	#N/A												#N/A	#N/A									#N/A			0
	#N/A												#N/A	#N/A									#N/A			0
	#N/A												#N/A	#N/A									#N/A			0
	#N/A												#N/A	#N/A									#N/A			0
	#N/A												#N/A	#N/A									#N/A			0
	#N/A												#N/A	#N/A									#N/A			0
	#N/A												#N/A	#N/A									#N/A			0
	#N/A												#N/A	#N/A									#N/A			0
	#N/A												#N/A	#N/A									#N/A			0
	#N/A												#N/A	#N/A									#N/A			0
	#N/A												#N/A	#N/A									#N/A			0
	#N/A												#N/A	#N/A									#N/A			0
	#N/A												#N/A	#N/A									#N/A			0
	#N/A												#N/A	#N/A									#N/A			0
	#N/A												#N/A	#N/A									#N/A			0
	#N/A												#N/A	#N/A									#N/A			0
	#N/A												#N/A	#N/A									#N/A			0
	#N/A												#N/A	#N/A									#N/A			0
	#N/A												#N/A	#N/A									#N/A			0
	#N/A												#N/A	#N/A									#N/A			0
	#N/A												#N/A	#N/A									#N/A			0
	#N/A												#N/A	#N/A									#N/A			0
	#N/A												#N/A	#N/A									#N/A			0
	#N/A												#N/A	#N/A									#N/A			0
	#N/A												#N/A	#N/A									#N/A			0
	#N/A												#N/A	#N/A									#N/A			0
	#N/A												#N/A	#N/A									#N/A			0
	#N/A												#N/A	#N/A									#N/A			0
	#N/A												#N/A	#N/A									#N/A			0
	#N/A												#N/A	#N/A									#N/A			0
	#N/A												#N/A	#N/A									#N/A			0
	#N/A												#N/A	#N/A									#N/A			0
	#N/A												#N/A	#N/A									#N/A			0
	#N/A												#N/A	#N/A									#N/A			0
	#N/A												#N/A	#N/A									#N/A			0
	#N/A												#N/A	#N/A									#N/A			0
	#N/A												#N/A	#N/A									#N/A			0
	#N/A												#N/A	#N/A									#N/A			0
	#N/A												#N/A	#N/A									#N/A			0
	#N/A												#N/A	#N/A									#N/A			0
	#N/A												#N/A	#N/A									#N/A			0
	#N/A												#N/A	#N/A									#N/A			0
	#N/A												#N/A	#N/A									#N/A			0
	#N/A												#N/A	#N/A									#N/A			0
	#N/A												#N/A	#N/A									#N/A			0
	#N/A												#N/A	#N/A									#N/A			0
	#N/A												#N/A	#N/A									#N/A			0
	#N/A												#N/A	#N/A									#N/A			0
	#N/A												#N/A	#N/A									#N/A			0
	#N/A												#N/A	#N/A									#N/A			0
	#N/A												#N/A	#N/A									#N/A			0
	#N/A												#N/A	#N/A									#N/A			0
	#N/A												#N/A	#N/A									#N/A			0
	#N/A												#N/A	#N/A									#N/A			0
	#N/A												#N/A	#N/A									#N/A			0
	#N/A												#N/A	#N/A									#N/A			0
	#N/A												#N/A	#N/A									#N/A			0
	#N/A												#N/A	#N/A									#N/A			0
	#N/A												#N/A	#N/A									#N/A			0
	#N/A												#N/A	#N/A									#N/A			0
	#N/A												#N/A	#N/A									#N/A			0
	#N/A												#N/A	#N/A									#N/A			0
	#N/A												#N/A	#N/A									#N/A			0
	#N/A												#N/A	#N/A									#N/A			0
	#N/A												#N/A	#N/A									#N/A			0
	#N/A												#N/A	#N/A									#N/A			0
	#N/A												#N/A	#N/A									#N/A			0
	#N/A												#N/A	#N/A									#N/A			0
	#N/A												#N/A	#N/A									#N/A			0
	#N/A												#N/A	#N/A									#N/A			0
	#N/A												#N/A	#N/A									#N/A			0
	#N/A												#N/A	#N/A									#N/A			0
	#N/A												#N/A	#N/A									#N/A			0
	#N/A												#N/A	#N/A									#N/A			0
	#N/A												#N/A	#N/A									#N/A			0
	#N/A												#N/A	#N/A									#N/A			0
	#N/A												#N/A	#N/A									#N/A			0
	#N/A												#N/A	#N/A									#N/A			0
	#N/A												#N/A	#N/A									#N/A			0
	#N/A												#N/A	#N/A									#N/A			0
	#N/A												#N/A	#N/A									#N/A			0
	#N/A												#N/A	#N/A									#N/A			0
	#N/A												#N/A	#N/A									#N/A			0
	#N/A												#N/A	#N/A									#N/A			0
	#N/A												#N/A	#N/A									#N/A			0
	#N/A												#N/A	#N/A									#N/A			0
	#N/A												#N/A	#N/A									#N/A			0
	#N/A												#N/A	#N/A									#N/A			0
	#N/A												#N/A	#N/A									#N/A			0
	#N/A												#N/A	#N/A									#N/A			0
	#N/A												#N/A	#N/A									#N/A			0
	#N/A												#N/A	#N/A									#N/A			0
	#N/A												#N/A	#N/A									#N/A			0
	#N/A												#N/A	#N/A									#N/A			0
	#N/A												#N/A	#N/A									#N/A			0
	#N/A												#N/A	#N/A									#N/A			0
	#N/A												#N/A	#N/A									#N/A			0
	#N/A											Acetylmidecamycin	ACM	no ATC									#N/A			0
	#N/A											Amikacin/fosfomycin	AKF	no ATC									#N/A			0
	#N/A											#REF!	#REF!	#REF!									#N/A			0
	#N/A											#REF!	#REF!	#REF!									#N/A			0
	#N/A											#REF!	#REF!	#REF!									#N/A			0
	#N/A											#REF!	#REF!	#REF!									#N/A			0
	#N/A											#REF!	#REF!	#REF!									#N/A			0
	#N/A											Amoxicillin	AMX	J01CA04									#N/A			0
	#N/A											#REF!	#REF!	#REF!									#N/A			0
	#N/A											#REF!	#REF!	#REF!									#N/A			0
	#N/A											#REF!	#REF!	#REF!									#N/A			0
	#N/A											#REF!	#REF!	#REF!									#N/A			0
	#N/A											Amoxicillin/sulbactam	AXS	no ATC									#N/A			0
	#N/A											#REF!	#REF!	#REF!									#N/A			0
	#N/A											#REF!	#REF!	#REF!									#N/A			0
	#N/A											#REF!	#REF!	#REF!									#N/A			0
	#N/A											#REF!	#REF!	#REF!									#N/A			0
	#N/A											#REF!	#REF!	#REF!									#N/A			0
	#N/A											#REF!	#REF!	#REF!									#N/A			0
	#N/A											#REF!	#REF!	#REF!									#N/A			0
	#N/A											#REF!	#REF!	#REF!									#N/A			0
	#N/A											#REF!	#REF!	#REF!									#N/A			0
	#N/A											#REF!	#REF!	#REF!									#N/A			0
	#N/A											#REF!	#REF!	#REF!									#N/A			0
	#N/A											#REF!	#REF!	#REF!									#N/A			0
	#N/A											#REF!	#REF!	#REF!									#N/A			0
	#N/A											#REF!	#REF!	#REF!									#N/A			0
	#N/A											#REF!	#REF!	#REF!									#N/A			0
	#N/A											#REF!	#REF!	#REF!									#N/A			0
	#N/A											#REF!	#REF!	#REF!									#N/A			0
	#N/A											#REF!	#REF!	#REF!									#N/A			0
	#N/A											#REF!	#REF!	#REF!									#N/A			0
	#N/A											#REF!	#REF!	#REF!									#N/A			0
	#N/A											#REF!	#REF!	#REF!									#N/A			0
	#N/A											#REF!	#REF!	#REF!									#N/A			0
	#N/A											#REF!	#REF!	#REF!									#N/A			0
	#N/A											#REF!	#REF!	#REF!									#N/A			0
	#N/A											#REF!	#REF!	#REF!									#N/A			0
	#N/A											#REF!	#REF!	#REF!									#N/A			0
	#N/A											#REF!	#REF!	#REF!									#N/A			0
	#N/A											#REF!	#REF!	#REF!									#N/A			0
	#N/A											#REF!	#REF!	#REF!									#N/A			0
	#N/A											#REF!	#REF!	#REF!									#N/A			0
	#N/A											#REF!	#REF!	#REF!									#N/A			0
	#N/A											#REF!	#REF!	#REF!									#N/A			0
	#N/A											#REF!	#REF!	#REF!									#N/A			0
	#N/A											#REF!	#REF!	#REF!									#N/A			0
	#N/A											#REF!	#REF!	#REF!									#N/A			0
	#N/A											#REF!	#REF!	#REF!									#N/A			0
	#N/A											#REF!	#REF!	#REF!									#N/A			0
	#N/A											#REF!	#REF!	#REF!									#N/A			0
	#N/A											#REF!	#REF!	#REF!									#N/A			0
	#N/A											#REF!	#REF!	#REF!									#N/A			0
	#N/A											#REF!	#REF!	#REF!									#N/A			0
	#N/A											#REF!	#REF!	#REF!									#N/A			0
	#N/A											#REF!	#REF!	#REF!									#N/A			0
	#N/A											#REF!	#REF!	#REF!									#N/A			0
	#N/A											#REF!	#REF!	#REF!									#N/A			0
	#N/A											#REF!	#REF!	#REF!									#N/A			0
	#N/A											#REF!	#REF!	#REF!									#N/A			0
	#N/A											#REF!	#REF!	#REF!									#N/A			0
	#N/A											#REF!	#REF!	#REF!									#N/A			0
	#N/A											#REF!	#REF!	#REF!									#N/A			0
	#N/A											#REF!	#REF!	#REF!									#N/A			0
	#N/A											#REF!	#REF!	#REF!									#N/A			0
	#N/A											#REF!	#REF!	#REF!									#N/A			0
	#N/A											#REF!	#REF!	#REF!									#N/A			0
	#N/A											#REF!	#REF!	#REF!									#N/A			0
	#N/A											#REF!	#REF!	#REF!									#N/A			0
	#N/A											#REF!	#REF!	#REF!									#N/A			0
	#N/A											#REF!	#REF!	#REF!									#N/A			0
	#N/A											#REF!	#REF!	#REF!									#N/A			0
	#N/A											#REF!	#REF!	#REF!									#N/A			0
	#N/A											#REF!	#REF!	#REF!									#N/A			0
	#N/A											#REF!	#REF!	#REF!									#N/A			0
	#N/A											#REF!	#REF!	#REF!									#N/A			0
	#N/A											#REF!	#REF!	#REF!									#N/A			0
	#N/A											#REF!	#REF!	#REF!									#N/A			0
	#N/A											#REF!	#REF!	#REF!									#N/A			0
	#N/A											#REF!	#REF!	#REF!									#N/A			0
	#N/A											#REF!	#REF!	#REF!									#N/A			0
	#N/A											#REF!	#REF!	#REF!									#N/A			0
	#N/A											#REF!	#REF!	#REF!									#N/A			0
	#N/A											#REF!	#REF!	#REF!									#N/A			0
	#N/A											#REF!	#REF!	#REF!									#N/A			0
	#N/A											#REF!	#REF!	#REF!									#N/A			0
	#N/A											#REF!	#REF!	#REF!									#N/A			0
	#N/A											#REF!	#REF!	#REF!									#N/A			0
	#N/A											#REF!	#REF!	#REF!									#N/A			0
	#N/A											#REF!	#REF!	#REF!									#N/A			0
	#N/A											#REF!	#REF!	#REF!									#N/A			0
	#N/A											#REF!	#REF!	#REF!									#N/A			0
	#N/A											#REF!	#REF!	#REF!									#N/A			0
	#N/A											#REF!	#REF!	#REF!									#N/A			0
	#N/A											#REF!	#REF!	#REF!									#N/A			0
	#N/A											#REF!	#REF!	#REF!									#N/A			0
	#N/A											#REF!	#REF!	#REF!									#N/A			0
	#N/A											#REF!	#REF!	#REF!									#N/A			0
	#N/A											#REF!	#REF!	#REF!									#N/A			0
	#N/A											#REF!	#REF!	#REF!									#N/A			0
	#N/A											#REF!	#REF!	#REF!									#N/A			0
	#N/A											#REF!	#REF!	#REF!									#N/A			0
	#N/A											#REF!	#REF!	#REF!									#N/A			0
	#N/A											#REF!	#REF!	#REF!									#N/A			0
	#N/A											#REF!	#REF!	#REF!									#N/A			0
	#N/A											#REF!	#REF!	#REF!									#N/A			0
	#N/A											#REF!	#REF!	#REF!									#N/A			0
	#N/A											#REF!	#REF!	#REF!									#N/A			0
	#N/A											#REF!	#REF!	#REF!									#N/A			0
	#N/A											#REF!	#REF!	#REF!									#N/A			0
	#N/A											#REF!	#REF!	#REF!									#N/A			0
	#N/A											#REF!	#REF!	#REF!									#N/A			0
	#N/A											#REF!	#REF!	#REF!									#N/A			0
	#N/A											#REF!	#REF!	#REF!									#N/A			0
	#N/A											#REF!	#REF!	#REF!									#N/A			0
	#N/A											#REF!	#REF!	#REF!									#N/A			0
	#N/A											#REF!	#REF!	#REF!									#N/A			0
	#N/A											#REF!	#REF!	#REF!									#N/A			0
	#N/A											#REF!	#REF!	#REF!									#N/A			0
	#N/A											#REF!	#REF!	#REF!									#N/A			0
	#N/A											#REF!	#REF!	#REF!									#N/A			0
	#N/A											#REF!	#REF!	#REF!									#N/A			0
	#N/A											#REF!	#REF!	#REF!									#N/A			0
	#N/A											#REF!	#REF!	#REF!									#N/A			0
	#N/A											#REF!	#REF!	#REF!									#N/A			0
	#N/A											#REF!	#REF!	#REF!									#N/A			0
	#N/A											#REF!	#REF!	#REF!									#N/A			0
	#N/A											#REF!	#REF!	#REF!									#N/A			0
	#N/A											#REF!	#REF!	#REF!									#N/A			0
	#N/A											#REF!	#REF!	#REF!									#N/A			0
	#N/A											#REF!	#REF!	#REF!									#N/A			0
	#N/A											#REF!	#REF!	#REF!									#N/A			0
	#N/A											#REF!	#REF!	#REF!									#N/A			0
	#N/A											#REF!	#REF!	#REF!									#N/A			0
	#N/A											#REF!	#REF!	#REF!									#N/A			0
	#N/A											#REF!	#REF!	#REF!									#N/A			0
	#N/A											#REF!	#REF!	#REF!									#N/A			0
	#N/A											#REF!	#REF!	#REF!									#N/A			0
	#N/A											#REF!	#REF!	#REF!									#N/A			0
	#N/A											#REF!	#REF!	#REF!									#N/A			0
	#N/A											#REF!	#REF!	#REF!									#N/A			0
	#N/A											#REF!	#REF!	#REF!									#N/A			0
	#N/A											#REF!	#REF!	#REF!									#N/A			0
	#N/A											#REF!	#REF!	#REF!									#N/A			0
	#N/A											#REF!	#REF!	#REF!									#N/A			0
	#N/A											#REF!	#REF!	#REF!									#N/A			0
	#N/A											#REF!	#REF!	#REF!									#N/A			0
	#N/A											#REF!	#REF!	#REF!									#N/A			0
	#N/A											#REF!	#REF!	#REF!									#N/A			0
	#N/A											#REF!	#REF!	#REF!									#N/A			0
	#N/A											#REF!	#REF!	#REF!									#N/A			0
	#N/A											#REF!	#REF!	#REF!									#N/A			0
	#N/A											#REF!	#REF!	#REF!									#N/A			0
	#N/A											#REF!	#REF!	#REF!									#N/A			0
	#N/A											#REF!	#REF!	#REF!									#N/A			0
	#N/A											#REF!	#REF!	#REF!									#N/A			0
	#N/A											#REF!	#REF!	#REF!									#N/A			0
	#N/A											#REF!	#REF!	#REF!									#N/A			0
	#N/A											#REF!	#REF!	#REF!									#N/A			0
	#N/A											#REF!	#REF!	#REF!									#N/A			0
	#N/A											#REF!	#REF!	#REF!									#N/A			0
	#N/A											#REF!	#REF!	#REF!									#N/A			0
	#N/A											#REF!	#REF!	#REF!									#N/A			0
	#N/A											#REF!	#REF!	#REF!									#N/A			0
	#N/A											#REF!	#REF!	#REF!									#N/A			0
	#N/A											#REF!	#REF!	#REF!									#N/A			0
	#N/A											#REF!	#REF!	#REF!									#N/A			0
	#N/A											#REF!	#REF!	#REF!									#N/A			0
	#N/A											#REF!	#REF!	#REF!									#N/A			0
	#N/A											#REF!	#REF!	#REF!									#N/A			0
	#N/A											#REF!	#REF!	#REF!									#N/A			0
	#N/A											#REF!	#REF!	#REF!									#N/A			0
	#N/A											#REF!	#REF!	#REF!									#N/A			0
	#N/A											#REF!	#REF!	#REF!									#N/A			0
	#N/A											#REF!	#REF!	#REF!									#N/A			0
	#N/A											#REF!	#REF!	#REF!									#N/A			0
	#N/A											#REF!	#REF!	#REF!									#N/A			0
	#N/A											#REF!	#REF!	#REF!									#N/A			0
	#N/A											#REF!	#REF!	#REF!									#N/A			0
	#N/A											#REF!	#REF!	#REF!									#N/A			0
	#N/A											#REF!	#REF!	#REF!									#N/A			0
	#N/A											#REF!	#REF!	#REF!									#N/A			0
	#N/A											#REF!	#REF!	#REF!									#N/A			0
	#N/A											#REF!	#REF!	#REF!									#N/A			0
	#N/A											#REF!	#REF!	#REF!									#N/A			0
	#N/A											#REF!	#REF!	#REF!									#N/A			0
	#N/A											#REF!	#REF!	#REF!									#N/A			0
	#N/A											#REF!	#REF!	#REF!									#N/A			0
	#N/A											#REF!	#REF!	#REF!									#N/A			0
	#N/A											#REF!	#REF!	#REF!									#N/A			0
	#N/A											#REF!	#REF!	#REF!									#N/A			0
	#N/A											#REF!	#REF!	#REF!									#N/A			0
	#N/A											#REF!	#REF!	#REF!									#N/A			0
	#N/A											#REF!	#REF!	#REF!									#N/A			0
	#N/A											#REF!	#REF!	#REF!									#N/A			0
	#N/A											#REF!	#REF!	#REF!									#N/A			0
	#N/A											#REF!	#REF!	#REF!									#N/A			0
	#N/A											#REF!	#REF!	#REF!									#N/A			0
	#N/A											#REF!	#REF!	#REF!									#N/A			0
	#N/A											#REF!	#REF!	#REF!									#N/A			0
	#N/A											#REF!	#REF!	#REF!									#N/A			0
	#N/A											#REF!	#REF!	#REF!									#N/A			0
	#N/A											#REF!	#REF!	#REF!									#N/A			0
	#N/A											#REF!	#REF!	#REF!									#N/A			0
	#N/A											#REF!	#REF!	#REF!									#N/A			0
	#N/A											#REF!	#REF!	#REF!									#N/A			0
	#N/A											#REF!	#REF!	#REF!									#N/A			0
	#N/A											#REF!	#REF!	#REF!									#N/A			0
	#N/A											#REF!	#REF!	#REF!									#N/A			0
	#N/A											#REF!	#REF!	#REF!									#N/A			0
	#N/A											#REF!	#REF!	#REF!									#N/A			0
	#N/A											#REF!	#REF!	#REF!									#N/A			0
	#N/A											#REF!	#REF!	#REF!									#N/A			0
	#N/A											#REF!	#REF!	#REF!									#N/A			0
	#N/A											#REF!	#REF!	#REF!									#N/A			0
	#N/A											#REF!	#REF!	#REF!									#N/A			0
	#N/A											#REF!	#REF!	#REF!									#N/A			0
	#N/A											#REF!	#REF!	#REF!									#N/A			0
	#N/A											#REF!	#REF!	#REF!									#N/A			0
	#N/A											#REF!	#REF!	#REF!									#N/A			0
	#N/A											#REF!	#REF!	#REF!									#N/A			0
	#N/A											#REF!	#REF!	#REF!									#N/A			0
	#N/A											#REF!	#REF!	#REF!									#N/A			0
	#N/A											#REF!	#REF!	#REF!									#N/A			0
	#N/A											#REF!	#REF!	#REF!									#N/A			0
	#N/A											#REF!	#REF!	#REF!									#N/A			0
	#N/A											#REF!	#REF!	#REF!									#N/A			0
	#N/A											#REF!	#REF!	#REF!									#N/A			0
	#N/A											#REF!	#REF!	#REF!									#N/A			0
	#N/A											#REF!	#REF!	#REF!									#N/A			0
	#N/A											#REF!	#REF!	#REF!									#N/A			0
	#N/A											#REF!	#REF!	#REF!									#N/A			0
	#N/A											#REF!	#REF!	#REF!									#N/A			0
	#N/A											#REF!	#REF!	#REF!									#N/A			0
	#N/A											#REF!	#REF!	#REF!									#N/A			0
	#N/A											#REF!	#REF!	#REF!									#N/A			0
	#N/A											#REF!	#REF!	#REF!									#N/A			0
	#N/A											#REF!	#REF!	#REF!									#N/A			0
	#N/A											#REF!	#REF!	#REF!									#N/A			0
	#N/A											#REF!	#REF!	#REF!									#N/A			0
	#N/A											#REF!	#REF!	#REF!									#N/A			0
	#N/A											#REF!	#REF!	#REF!									#N/A			0
	#N/A											#REF!	#REF!	#REF!									#N/A			0
	#N/A											#REF!	#REF!	#REF!									#N/A			0
	#N/A											#REF!	#REF!	#REF!									#N/A			0
	#N/A											#REF!	#REF!	#REF!									#N/A			0
	#N/A											#REF!	#REF!	#REF!									#N/A			0
	#N/A											#REF!	#REF!	#REF!									#N/A			0
	#N/A											#REF!	#REF!	#REF!									#N/A			0
	#N/A											#REF!	#REF!	#REF!									#N/A			0
	#N/A											#REF!	#REF!	#REF!									#N/A			0
	#N/A											#REF!	#REF!	#REF!									#N/A			0
	#N/A											#REF!	#REF!	#REF!									#N/A			0
	#N/A											#REF!	#REF!	#REF!									#N/A			0
	#N/A											#REF!	#REF!	#REF!									#N/A			0
	#N/A											#REF!	#REF!	#REF!									#N/A			0
	#N/A											#REF!	#REF!	#REF!									#N/A			0
	#N/A											#REF!	#REF!	#REF!									#N/A			0
	#N/A											#REF!	#REF!	#REF!									#N/A			0
	#N/A											#REF!	#REF!	#REF!									#N/A			0
	#N/A											#REF!	#REF!	#REF!									#N/A			0
	#N/A											#REF!	#REF!	#REF!									#N/A			0
	#N/A											#REF!	#REF!	#REF!									#N/A			0
	#N/A											#REF!	#REF!	#REF!									#N/A			0
	#N/A											#REF!	#REF!	#REF!									#N/A			0
	#N/A											#REF!	#REF!	#REF!									#N/A			0
	#N/A											#REF!	#REF!	#REF!									#N/A			0
	#N/A											#REF!	#REF!	#REF!									#N/A			0
	#N/A											#REF!	#REF!	#REF!									#N/A			0
	#N/A											#REF!	#REF!	#REF!									#N/A			0
	#N/A											#REF!	#REF!	#REF!									#N/A			0
	#N/A											#REF!	#REF!	#REF!									#N/A			0
	#N/A											#REF!	#REF!	#REF!									#N/A			0
	#N/A											#REF!	#REF!	#REF!									#N/A			0
	#N/A											#REF!	#REF!	#REF!									#N/A			0
	#N/A											#REF!	#REF!	#REF!									#N/A			0
	#N/A											#REF!	#REF!	#REF!									#N/A			0
	#N/A											#REF!	#REF!	#REF!									#N/A			0
	#N/A											#REF!	#REF!	#REF!									#N/A			0
	#N/A											#REF!	#REF!	#REF!									#N/A			0
	#N/A											#REF!	#REF!	#REF!									#N/A			0
	#N/A											#REF!	#REF!	#REF!									#N/A			0
	#N/A											#REF!	#REF!	#REF!									#N/A			0
	#N/A											#REF!	#REF!	#REF!									#N/A			0
	#N/A											#REF!	#REF!	#REF!									#N/A			0
	#N/A											#REF!	#REF!	#REF!									#N/A			0
	#N/A											#REF!	#REF!	#REF!									#N/A			0
	#N/A											#REF!	#REF!	#REF!									#N/A			0
	#N/A											#REF!	#REF!	#REF!									#N/A			0
	#N/A											#REF!	#REF!	#REF!									#N/A			0
	#N/A											#REF!	#REF!	#REF!									#N/A			0
	#N/A											#REF!	#REF!	#REF!									#N/A			0
	#N/A											#REF!	#REF!	#REF!									#N/A			0
	#N/A											#REF!	#REF!	#REF!									#N/A			0
	#N/A											#REF!	#REF!	#REF!									#N/A			0
	#N/A											#REF!	#REF!	#REF!									#N/A			0
	#N/A											#REF!	#REF!	#REF!									#N/A			0
	#N/A											#REF!	#REF!	#REF!									#N/A			0
	#N/A											#REF!	#REF!	#REF!									#N/A			0
	#N/A											#REF!	#REF!	#REF!									#N/A			0
	#N/A											#REF!	#REF!	#REF!									#N/A			0
	#N/A											#REF!	#REF!	#REF!									#N/A			0
	#N/A											#REF!	#REF!	#REF!									#N/A			0
	#N/A											#REF!	#REF!	#REF!									#N/A			0
	#N/A											#REF!	#REF!	#REF!									#N/A			0
	#N/A											#REF!	#REF!	#REF!									#N/A			0
	#N/A											#REF!	#REF!	#REF!									#N/A			0
	#N/A											#REF!	#REF!	#REF!									#N/A			0
	#N/A											#REF!	#REF!	#REF!									#N/A			0
	#N/A											#REF!	#REF!	#REF!									#N/A			0
	#N/A											#REF!	#REF!	#REF!									#N/A			0
	#N/A											#REF!	#REF!	#REF!									#N/A			0
	#N/A											#REF!	#REF!	#REF!									#N/A			0
	#N/A											#REF!	#REF!	#REF!									#N/A			0
	#N/A											#REF!	#REF!	#REF!									#N/A			0
	#N/A											#REF!	#REF!	#REF!									#N/A			0
	#N/A											#REF!	#REF!	#REF!									#N/A			0
	#N/A											#REF!	#REF!	#REF!									#N/A			0
	#N/A											#REF!	#REF!	#REF!									#N/A			0
	#N/A											#REF!	#REF!	#REF!									#N/A			0
	#N/A											#REF!	#REF!	#REF!									#N/A			0
	#N/A											#REF!	#REF!	#REF!									#N/A			0
	#N/A											#REF!	#REF!	#REF!									#N/A			0
	#N/A											#REF!	#REF!	#REF!									#N/A			0
	#N/A											#REF!	#REF!	#REF!									#N/A			0
	#N/A											#REF!	#REF!	#REF!									#N/A			0
	#N/A											#REF!	#REF!	#REF!									#N/A			0
	#N/A											#REF!	#REF!	#REF!									#N/A			0
	#N/A											#REF!	#REF!	#REF!									#N/A			0
	#N/A											#REF!	#REF!	#REF!									#N/A			0
	#N/A											#REF!	#REF!	#REF!									#N/A			0
	#N/A											#REF!	#REF!	#REF!									#N/A			0
	#N/A											#REF!	#REF!	#REF!									#N/A			0
	#N/A											#REF!	#REF!	#REF!									#N/A			0
	#N/A											#REF!	#REF!	#REF!									#N/A			0
	#N/A											#REF!	#REF!	#REF!									#N/A			0
	#N/A											#REF!	#REF!	#REF!									#N/A			0
	#N/A											#REF!	#REF!	#REF!									#N/A			0
	#N/A											#REF!	#REF!	#REF!									#N/A			0
	#N/A											#REF!	#REF!	#REF!									#N/A			0
	#N/A											#REF!	#REF!	#REF!									#N/A			0
	#N/A											#REF!	#REF!	#REF!									#N/A			0
	#N/A											#REF!	#REF!	#REF!									#N/A			0
	#N/A											#REF!	#REF!	#REF!									#N/A			0
	#N/A											#REF!	#REF!	#REF!									#N/A			0
	#N/A											#REF!	#REF!	#REF!									#N/A			0
	#N/A											#REF!	#REF!	#REF!									#N/A			0
	#N/A											#REF!	#REF!	#REF!									#N/A			0
	#N/A											#REF!	#REF!	#REF!									#N/A			0
	#N/A											#REF!	#REF!	#REF!									#N/A			0
	#N/A											#REF!	#REF!	#REF!									#N/A			0
	#N/A											#REF!	#REF!	#REF!									#N/A			0
	#N/A											#REF!	#REF!	#REF!									#N/A			0
	#N/A											#REF!	#REF!	#REF!									#N/A			0
	#N/A											#REF!	#REF!	#REF!									#N/A			0
	#N/A											#REF!	#REF!	#REF!									#N/A			0
	#N/A											#REF!	#REF!	#REF!									#N/A			0
	#N/A											#REF!	#REF!	#REF!									#N/A			0
	#N/A											#REF!	#REF!	#REF!									#N/A			0
	#N/A											#REF!	#REF!	#REF!									#N/A			0
	#N/A											#REF!	#REF!	#REF!									#N/A			0
	#N/A											#REF!	#REF!	#REF!									#N/A			0
	#N/A											#REF!	#REF!	#REF!									#N/A			0
	#N/A											#REF!	#REF!	#REF!									#N/A			0
	#N/A											#REF!	#REF!	#REF!									#N/A			0
	#N/A											#REF!	#REF!	#REF!									#N/A			0
	#N/A											#REF!	#REF!	#REF!									#N/A			0
	#N/A											#REF!	#REF!	#REF!									#N/A			0
	#N/A											#REF!	#REF!	#REF!									#N/A			0
	#N/A											#REF!	#REF!	#REF!									#N/A			0
	#N/A											#REF!	#REF!	#REF!									#N/A			0
	#N/A											#REF!	#REF!	#REF!									#N/A			0
	#N/A											#REF!	#REF!	#REF!									#N/A			0
	#N/A											#REF!	#REF!	#REF!									#N/A			0
	#N/A											#REF!	#REF!	#REF!									#N/A			0
	#N/A											#REF!	#REF!	#REF!									#N/A			0
	#N/A											#REF!	#REF!	#REF!									#N/A			0
	#N/A											#REF!	#REF!	#REF!									#N/A			0
	#N/A											#REF!	#REF!	#REF!									#N/A			0
	#N/A											#REF!	#REF!	#REF!									#N/A			0
	#N/A											#REF!	#REF!	#REF!									#N/A			0
	#N/A											#REF!	#REF!	#REF!									#N/A			0
	#N/A											#REF!	#REF!	#REF!									#N/A			0
	#N/A											#REF!	#REF!	#REF!									#N/A			0
	#N/A											#REF!	#REF!	#REF!									#N/A			0
	#N/A											#REF!	#REF!	#REF!									#N/A			0
	#N/A											#REF!	#REF!	#REF!									#N/A			0
	#N/A											#REF!	#REF!	#REF!									#N/A			0
	#N/A											#REF!	#REF!	#REF!									#N/A			0
	#N/A											#REF!	#REF!	#REF!									#N/A			0
	#N/A											#REF!	#REF!	#REF!									#N/A			0
	#N/A											#REF!	#REF!	#REF!									#N/A			0
	#N/A											#REF!	#REF!	#REF!									#N/A			0
	#N/A											#REF!	#REF!	#REF!									#N/A			0
	#N/A											#REF!	#REF!	#REF!									#N/A			0
	#N/A											#REF!	#REF!	#REF!									#N/A			0
	#N/A											#REF!	#REF!	#REF!									#N/A			0
	#N/A											#REF!	#REF!	#REF!									#N/A			0
	#N/A											#REF!	#REF!	#REF!									#N/A			0
	#N/A											#REF!	#REF!	#REF!									#N/A			0
	#N/A											#REF!	#REF!	#REF!									#N/A			0
	#N/A											#REF!	#REF!	#REF!									#N/A			0
	#N/A											#REF!	#REF!	#REF!									#N/A			0
	#N/A											#REF!	#REF!	#REF!									#N/A			0
	#N/A											#REF!	#REF!	#REF!									#N/A			0
	#N/A											#REF!	#REF!	#REF!									#N/A			0
	#N/A											#REF!	#REF!	#REF!									#N/A			0
	#N/A											#REF!	#REF!	#REF!									#N/A			0
	#N/A											#REF!	#REF!	#REF!									#N/A			0
	#N/A											#REF!	#REF!	#REF!									#N/A			0
	#N/A											#REF!	#REF!	#REF!									#N/A			0
	#N/A											#REF!	#REF!	#REF!									#N/A			0
	#N/A											#REF!	#REF!	#REF!									#N/A			0
	#N/A											#REF!	#REF!	#REF!									#N/A			0
	#N/A											#REF!	#REF!	#REF!									#N/A			0
	#N/A											#REF!	#REF!	#REF!									#N/A			0
	#N/A											#REF!	#REF!	#REF!									#N/A			0
	#N/A											#REF!	#REF!	#REF!									#N/A			0
	#N/A											#REF!	#REF!	#REF!									#N/A			0
	#N/A											#REF!	#REF!	#REF!									#N/A			0
	#N/A											#REF!	#REF!	#REF!									#N/A			0
	#N/A											#REF!	#REF!	#REF!									#N/A			0
	#N/A											#REF!	#REF!	#REF!									#N/A			0
	#N/A											#REF!	#REF!	#REF!									#N/A			0
	#N/A											#REF!	#REF!	#REF!									#N/A			0
	#N/A											#REF!	#REF!	#REF!									#N/A			0
	#N/A											#REF!	#REF!	#REF!									#N/A			0
	#N/A											#REF!	#REF!	#REF!									#N/A			0
	#N/A											#REF!	#REF!	#REF!									#N/A			0
	#N/A											#REF!	#REF!	#REF!									#N/A			0
	#N/A											#REF!	#REF!	#REF!									#N/A			0
	#N/A											#REF!	#REF!	#REF!									#N/A			0
	#N/A											#REF!	#REF!	#REF!									#N/A			0
	#N/A											#REF!	#REF!	#REF!									#N/A			0
	#N/A											#REF!	#REF!	#REF!									#N/A			0
	#N/A											#REF!	#REF!	#REF!									#N/A			0
	#N/A											#REF!	#REF!	#REF!									#N/A			0
	#N/A											#REF!	#REF!	#REF!									#N/A			0
	#N/A											#REF!	#REF!	#REF!									#N/A			0
	#N/A											#REF!	#REF!	#REF!									#N/A			0
	#N/A											#REF!	#REF!	#REF!									#N/A			0
	#N/A											#REF!	#REF!	#REF!									#N/A			0
	#N/A											#REF!	#REF!	#REF!									#N/A			0
	#N/A											#REF!	#REF!	#REF!									#N/A			0
	#N/A											#REF!	#REF!	#REF!									#N/A			0
	#N/A											#REF!	#REF!	#REF!									#N/A			0
	#N/A											#REF!	#REF!	#REF!									#N/A			0
	#N/A											#REF!	#REF!	#REF!									#N/A			0
	#N/A											#REF!	#REF!	#REF!									#N/A			0
	#N/A											#REF!	#REF!	#REF!									#N/A			0
	#N/A											#REF!	#REF!	#REF!									#N/A			0
	#N/A											#REF!	#REF!	#REF!									#N/A			0
	#N/A											#REF!	#REF!	#REF!									#N/A			0
	#N/A											#REF!	#REF!	#REF!									#N/A			0
	#N/A											#REF!	#REF!	#REF!									#N/A			0
	#N/A											#REF!	#REF!	#REF!									#N/A			0
	#N/A											#REF!	#REF!	#REF!									#N/A			0
	#N/A											#REF!	#REF!	#REF!									#N/A			0
	#N/A											#REF!	#REF!	#REF!									#N/A			0
	#N/A											#REF!	#REF!	#REF!									#N/A			0
	#N/A											#REF!	#REF!	#REF!									#N/A			0
	#N/A											#REF!	#REF!	#REF!									#N/A			0
	#N/A											#REF!	#REF!	#REF!									#N/A			0
	#N/A											#REF!	#REF!	#REF!									#N/A			0
	#N/A											#REF!	#REF!	#REF!									#N/A			0
	#N/A											#REF!	#REF!	#REF!									#N/A			0
	#N/A											#REF!	#REF!	#REF!									#N/A			0
	#N/A											#REF!	#REF!	#REF!									#N/A			0
	#N/A											#REF!	#REF!	#REF!									#N/A			0
	#N/A											#REF!	#REF!	#REF!									#N/A			0
	#N/A											#REF!	#REF!	#REF!									#N/A			0
	#N/A											#REF!	#REF!	#REF!									#N/A			0
	#N/A											#REF!	#REF!	#REF!									#N/A			0
	#N/A											#REF!	#REF!	#REF!									#N/A			0
	#N/A											#REF!	#REF!	#REF!									#N/A			0
	#N/A											#REF!	#REF!	#REF!									#N/A			0
	#N/A											#REF!	#REF!	#REF!									#N/A			0
	#N/A											#REF!	#REF!	#REF!									#N/A			0
	#N/A											#REF!	#REF!	#REF!									#N/A			0
	#N/A											#REF!	#REF!	#REF!									#N/A			0
	#N/A											#REF!	#REF!	#REF!									#N/A			0
	#N/A											#REF!	#REF!	#REF!									#N/A			0
	#N/A											#REF!	#REF!	#REF!									#N/A			0
	#N/A											#REF!	#REF!	#REF!									#N/A			0
	#N/A											#REF!	#REF!	#REF!									#N/A			0
	#N/A											#REF!	#REF!	#REF!									#N/A			0
	#N/A											#REF!	#REF!	#REF!									#N/A			0
	#N/A											#REF!	#REF!	#REF!									#N/A			0
	#N/A											#REF!	#REF!	#REF!									#N/A			0
	#N/A											#REF!	#REF!	#REF!									#N/A			0
	#N/A											#REF!	#REF!	#REF!									#N/A			0
	#N/A											#REF!	#REF!	#REF!									#N/A			0
	#N/A											#REF!	#REF!	#REF!									#N/A			0
	#N/A											#REF!	#REF!	#REF!									#N/A			0
	#N/A											#REF!	#REF!	#REF!									#N/A			0
	#N/A											#REF!	#REF!	#REF!									#N/A			0
	#N/A											#REF!	#REF!	#REF!									#N/A			0
	#N/A											#REF!	#REF!	#REF!									#N/A			0
	#N/A											#REF!	#REF!	#REF!									#N/A			0
	#N/A											#REF!	#REF!	#REF!									#N/A			0
	#N/A											#REF!	#REF!	#REF!									#N/A			0
	#N/A											#REF!	#REF!	#REF!									#N/A			0
	#N/A											#REF!	#REF!	#REF!									#N/A			0
	#N/A											#REF!	#REF!	#REF!									#N/A			0
	#N/A											#REF!	#REF!	#REF!									#N/A			0
	#N/A											#REF!	#REF!	#REF!									#N/A			0
	#N/A											#REF!	#REF!	#REF!									#N/A			0
	#N/A											#REF!	#REF!	#REF!									#N/A			0
	#N/A											#REF!	#REF!	#REF!									#N/A			0
	#N/A											#REF!	#REF!	#REF!									#N/A			0
	#N/A											#REF!	#REF!	#REF!									#N/A			0
	#N/A											#REF!	#REF!	#REF!									#N/A			0
	#N/A											#REF!	#REF!	#REF!									#N/A			0
	#N/A											#REF!	#REF!	#REF!									#N/A			0
	#N/A											#REF!	#REF!	#REF!									#N/A			0
	#N/A											#REF!	#REF!	#REF!									#N/A			0
	#N/A											#REF!	#REF!	#REF!									#N/A			0
	#N/A											#REF!	#REF!	#REF!									#N/A			0
	#N/A											#REF!	#REF!	#REF!									#N/A			0
	#N/A											#REF!	#REF!	#REF!									#N/A			0
	#N/A											#REF!	#REF!	#REF!									#N/A			0
	#N/A											#REF!	#REF!	#REF!									#N/A			0
	#N/A											#REF!	#REF!	#REF!									#N/A			0
	#N/A											#REF!	#REF!	#REF!									#N/A			0
	#N/A											#REF!	#REF!	#REF!									#N/A			0
	#N/A											#REF!	#REF!	#REF!									#N/A			0
	#N/A											#REF!	#REF!	#REF!									#N/A			0
	#N/A											#REF!	#REF!	#REF!									#N/A			0
	#N/A											#REF!	#REF!	#REF!									#N/A			0
	#N/A											#REF!	#REF!	#REF!									#N/A			0
	#N/A											#REF!	#REF!	#REF!									#N/A			0
	#N/A											#REF!	#REF!	#REF!									#N/A			0
	#N/A											#REF!	#REF!	#REF!									#N/A			0
	#N/A											#REF!	#REF!	#REF!									#N/A			0
	#N/A											#REF!	#REF!	#REF!									#N/A			0
	#N/A											#REF!	#REF!	#REF!									#N/A			0
	#N/A											#REF!	#REF!	#REF!									#N/A			0
	#N/A											#REF!	#REF!	#REF!									#N/A			0
	#N/A											#REF!	#REF!	#REF!									#N/A			0
	#N/A											#REF!	#REF!	#REF!									#N/A			0
	#N/A											#REF!	#REF!	#REF!									#N/A			0
	#N/A											#REF!	#REF!	#REF!									#N/A			0
	#N/A											#REF!	#REF!	#REF!									#N/A			0
	#N/A											#REF!	#REF!	#REF!									#N/A			0
	#N/A											#REF!	#REF!	#REF!									#N/A			0
	#N/A											#REF!	#REF!	#REF!									#N/A			0
	#N/A											#REF!	#REF!	#REF!									#N/A			0
	#N/A											#REF!	#REF!	#REF!									#N/A			0
	#N/A											#REF!	#REF!	#REF!									#N/A			0
	#N/A											#REF!	#REF!	#REF!									#N/A			0
	#N/A											#REF!	#REF!	#REF!									#N/A			0
	#N/A											#REF!	#REF!	#REF!									#N/A			0
	#N/A											#REF!	#REF!	#REF!									#N/A			0
	#N/A											#REF!	#REF!	#REF!									#N/A			0
	#N/A											#REF!	#REF!	#REF!									#N/A			0
	#N/A											#REF!	#REF!	#REF!									#N/A			0
	#N/A											#REF!	#REF!	#REF!									#N/A			0
	#N/A											#REF!	#REF!	#REF!									#N/A			0
	#N/A											#REF!	#REF!	#REF!									#N/A			0
	#N/A											#REF!	#REF!	#REF!									#N/A			0
	#N/A											#REF!	#REF!	#REF!									#N/A			0
	#N/A											#REF!	#REF!	#REF!									#N/A			0
	#N/A											#REF!	#REF!	#REF!									#N/A			0
	#N/A											#REF!	#REF!	#REF!									#N/A			0
	#N/A											#REF!	#REF!	#REF!									#N/A			0
	#N/A											#REF!	#REF!	#REF!									#N/A			0
	#N/A											#REF!	#REF!	#REF!									#N/A			0
	#N/A											#REF!	#REF!	#REF!									#N/A			0
	#N/A											#REF!	#REF!	#REF!									#N/A			0
	#N/A											#REF!	#REF!	#REF!									#N/A			0
	#N/A											#REF!	#REF!	#REF!									#N/A			0
	#N/A											#REF!	#REF!	#REF!									#N/A			0
	#N/A											#REF!	#REF!	#REF!									#N/A			0
	#N/A											#REF!	#REF!	#REF!									#N/A			0
	#N/A											#REF!	#REF!	#REF!									#N/A			0
	#N/A											#REF!	#REF!	#REF!									#N/A			0
	#N/A											#REF!	#REF!	#REF!									#N/A			0
	#N/A											#REF!	#REF!	#REF!									#N/A			0
	#N/A											#REF!	#REF!	#REF!									#N/A			0
	#N/A											#REF!	#REF!	#REF!									#N/A			0
	#N/A											#REF!	#REF!	#REF!									#N/A			0
	#N/A											#REF!	#REF!	#REF!									#N/A			0
	#N/A											#REF!	#REF!	#REF!									#N/A			0
	#N/A											#REF!	#REF!	#REF!									#N/A			0
	#N/A											#REF!	#REF!	#REF!									#N/A			0
	#N/A											#REF!	#REF!	#REF!									#N/A			0
	#N/A											#REF!	#REF!	#REF!									#N/A			0
	#N/A											#REF!	#REF!	#REF!									#N/A			0
	#N/A											#REF!	#REF!	#REF!									#N/A			0
	#N/A											#REF!	#REF!	#REF!									#N/A			0
	#N/A											#REF!	#REF!	#REF!									#N/A			0
	#N/A											#REF!	#REF!	#REF!									#N/A			0
	#N/A											#REF!	#REF!	#REF!									#N/A			0
	#N/A											#REF!	#REF!	#REF!									#N/A			0
	#N/A											#REF!	#REF!	#REF!									#N/A			0
	#N/A											#REF!	#REF!	#REF!									#N/A			0
	#N/A											#REF!	#REF!	#REF!									#N/A			0
	#N/A											#REF!	#REF!	#REF!									#N/A			0
	#N/A											#REF!	#REF!	#REF!									#N/A			0
	#N/A											#REF!	#REF!	#REF!									#N/A			0
	#N/A											#REF!	#REF!	#REF!									#N/A			0
	#N/A											#REF!	#REF!	#REF!									#N/A			0
	#N/A											#REF!	#REF!	#REF!									#N/A			0
	#N/A											#REF!	#REF!	#REF!									#N/A			0
	#N/A											#REF!	#REF!	#REF!									#N/A			0
	#N/A											#REF!	#REF!	#REF!									#N/A			0
	#N/A											#REF!	#REF!	#REF!									#N/A			0
	#N/A											#REF!	#REF!	#REF!									#N/A			0
	#N/A											#REF!	#REF!	#REF!									#N/A			0
	#N/A											#REF!	#REF!	#REF!									#N/A			0
	#N/A											#REF!	#REF!	#REF!									#N/A			0
	#N/A											#REF!	#REF!	#REF!									#N/A			0
	#N/A											#REF!	#REF!	#REF!									#N/A			0
	#N/A											#REF!	#REF!	#REF!									#N/A			0
	#N/A											#REF!	#REF!	#REF!									#N/A			0
	#N/A											#REF!	#REF!	#REF!									#N/A			0
	#N/A											#REF!	#REF!	#REF!									#N/A			0
	#N/A											#REF!	#REF!	#REF!									#N/A			0
	#N/A											#REF!	#REF!	#REF!									#N/A			0
	#N/A											#REF!	#REF!	#REF!									#N/A			0
	#N/A											#REF!	#REF!	#REF!									#N/A			0
	#N/A											#REF!	#REF!	#REF!									#N/A			0
	#N/A											#REF!	#REF!	#REF!									#N/A			0
	#N/A											#REF!	#REF!	#REF!									#N/A			0
	#N/A											#REF!	#REF!	#REF!									#N/A			0
	#N/A											#REF!	#REF!	#REF!									#N/A			0
	#N/A											#REF!	#REF!	#REF!									#N/A			0
	#N/A											#REF!	#REF!	#REF!									#N/A			0
	#N/A											#REF!	#REF!	#REF!									#N/A			0
	#N/A											#REF!	#REF!	#REF!									#N/A			0
	#N/A											#REF!	#REF!	#REF!									#N/A			0
	#N/A											#REF!	#REF!	#REF!									#N/A			0
	#N/A											#REF!	#REF!	#REF!									#N/A			0
	#N/A											#REF!	#REF!	#REF!									#N/A			0
	#N/A											#REF!	#REF!	#REF!									#N/A			0
	#N/A											#REF!	#REF!	#REF!									#N/A			0
	#N/A											#REF!	#REF!	#REF!									#N/A			0
	#N/A											#REF!	#REF!	#REF!									#N/A			0
	#N/A											#REF!	#REF!	#REF!									#N/A			0
	#N/A											#REF!	#REF!	#REF!									#N/A			0
	#N/A											#REF!	#REF!	#REF!									#N/A			0
	#N/A											#REF!	#REF!	#REF!									#N/A			0
	#N/A											#REF!	#REF!	#REF!									#N/A			0
	#N/A											#REF!	#REF!	#REF!									#N/A			0
	#N/A											#REF!	#REF!	#REF!									#N/A			0
	#N/A											#REF!	#REF!	#REF!									#N/A			0
	#N/A											#REF!	#REF!	#REF!									#N/A			0
	#N/A											#REF!	#REF!	#REF!									#N/A			0
	#N/A											#REF!	#REF!	#REF!									#N/A			0
	#N/A											#REF!	#REF!	#REF!									#N/A			0
	#N/A											#REF!	#REF!	#REF!									#N/A			0
	#N/A											#REF!	#REF!	#REF!									#N/A			0
	#N/A											#REF!	#REF!	#REF!									#N/A			0
	#N/A											#REF!	#REF!	#REF!									#N/A			0
	#N/A											#REF!	#REF!	#REF!									#N/A			0
	#N/A											#REF!	#REF!	#REF!									#N/A			0
	#N/A											#REF!	#REF!	#REF!									#N/A			0
	#N/A											#REF!	#REF!	#REF!									#N/A			0
	#N/A											#REF!	#REF!	#REF!									#N/A			0
	#N/A											#REF!	#REF!	#REF!									#N/A			0
	#N/A											#REF!	#REF!	#REF!									#N/A			0
	#N/A											#REF!	#REF!	#REF!									#N/A			0
	#N/A											#REF!	#REF!	#REF!									#N/A			0
	#N/A	2018										#REF!	#REF!	#REF!									#N/A			0
	#N/A	2018										#REF!	#REF!	#REF!									#N/A			0
	#N/A	2018										#REF!	#REF!	#REF!									#N/A			0
	#N/A	2018										#REF!	#REF!	#REF!									#N/A			0
	#N/A	2018										#REF!	#REF!	#REF!									#N/A			0
	#N/A	2018										#REF!	#REF!	#REF!									#N/A			0
	#N/A	2018										#REF!	#REF!	#REF!									#N/A			0
	#N/A	2018										#REF!	#REF!	#REF!									#N/A			0
	#N/A	2018										#REF!	#REF!	#REF!									#N/A			0
	#N/A	2018										#REF!	#REF!	#REF!									#N/A			0
	#N/A	2018										#REF!	#REF!	#REF!									#N/A			0
	#N/A	2018										#REF!	#REF!	#REF!									#N/A			0
	#N/A	2018										#REF!	#REF!	#REF!									#N/A			0
	#N/A	2018										#REF!	#REF!	#REF!									#N/A			0
	#N/A	2018										#REF!	#REF!	#REF!									#N/A			0
	#N/A	2018										#REF!	#REF!	#REF!									#N/A			0
	#N/A	2018										#REF!	#REF!	#REF!									#N/A			0
	#N/A	2018										#REF!	#REF!	#REF!									#N/A			0
	#N/A	2018										#REF!	#REF!	#REF!									#N/A			0
	#N/A	2018										#REF!	#REF!	#REF!									#N/A			0
	#N/A	2018										#REF!	#REF!	#REF!									#N/A			0
	#N/A	2018										#REF!	#REF!	#REF!									#N/A			0
	#N/A	2018										#REF!	#REF!	#REF!									#N/A			0
	#N/A	2018										#REF!	#REF!	#REF!									#N/A			0
	#N/A	2018										#REF!	#REF!	#REF!									#N/A			0
	#N/A	2018										#REF!	#REF!	#REF!									#N/A			0
	#N/A	2018										#REF!	#REF!	#REF!									#N/A			0
	#N/A	2018										#REF!	#REF!	#REF!									#N/A			0
	#N/A	2018										#REF!	#REF!	#REF!									#N/A			0
	#N/A	2018										#REF!	#REF!	#REF!									#N/A			0
	#N/A	2018										#REF!	#REF!	#REF!									#N/A			0
	#N/A	2018										#REF!	#REF!	#REF!									#N/A			0
	#N/A	2018										#REF!	#REF!	#REF!									#N/A			0
	#N/A	2018										#REF!	#REF!	#REF!									#N/A			0
	#N/A	2018										#REF!	#REF!	#REF!									#N/A			0
	#N/A	2018										#REF!	#REF!	#REF!									#N/A			0
	#N/A	2018										#REF!	#REF!	#REF!									#N/A			0
	#N/A	2018										#REF!	#REF!	#REF!									#N/A			0
	#N/A	2018										#REF!	#REF!	#REF!									#N/A			0
	#N/A	2018										#REF!	#REF!	#REF!									#N/A			0
	#N/A	2018										#REF!	#REF!	#REF!									#N/A			0
	#N/A	2018										#REF!	#REF!	#REF!									#N/A			0
	#N/A	2018										#REF!	#REF!	#REF!									#N/A			0
	#N/A	2018										#REF!	#REF!	#REF!									#N/A			0
	#N/A	2018										#REF!	#REF!	#REF!									#N/A			0
	#N/A	2018										#REF!	#REF!	#REF!									#N/A			0
	#N/A	2018										#REF!	#REF!	#REF!									#N/A			0
	#N/A	2018										#REF!	#REF!	#REF!									#N/A			0
	#N/A	2018										#REF!	#REF!	#REF!									#N/A			0
	#N/A	2018										#REF!	#REF!	#REF!									#N/A			0
	#N/A	2018										#REF!	#REF!	#REF!									#N/A			0
	#N/A	2018										#REF!	#REF!	#REF!									#N/A			0
	#N/A	2018										#REF!	#REF!	#REF!									#N/A			0
	#N/A	2018										#REF!	#REF!	#REF!									#N/A			0
	#N/A	2018										#REF!	#REF!	#REF!									#N/A			0
	#N/A	2018										#REF!	#REF!	#REF!									#N/A			0
	#N/A	2018										#REF!	#REF!	#REF!									#N/A			0
	#N/A	2018										#REF!	#REF!	#REF!									#N/A			0
	#N/A	2018										#REF!	#REF!	#REF!									#N/A			0
	#N/A	2018										#REF!	#REF!	#REF!									#N/A			0
	#N/A	2018										#REF!	#REF!	#REF!									#N/A			0
	#N/A	2018										#REF!	#REF!	#REF!									#N/A			0
	#N/A	2018										#REF!	#REF!	#REF!									#N/A			0
	#N/A	2018										#REF!	#REF!	#REF!									#N/A			0
	#N/A	2018										#REF!	#REF!	#REF!									#N/A			0
	#N/A	2018										#REF!	#REF!	#REF!									#N/A			0
	#N/A	2018										#REF!	#REF!	#REF!									#N/A			0
	#N/A	2018										#REF!	#REF!	#REF!									#N/A			0
	#N/A	2018										#REF!	#REF!	#REF!									#N/A			0
	#N/A	2018										#REF!	#REF!	#REF!									#N/A			0
	#N/A	2018										#REF!	#REF!	#REF!									#N/A			0
	#N/A	2018										#REF!	#REF!	#REF!									#N/A			0
	#N/A	2018										#REF!	#REF!	#REF!									#N/A			0
	#N/A	2018										#REF!	#REF!	#REF!									#N/A			0
	#N/A	2018										#REF!	#REF!	#REF!									#N/A			0
	#N/A	2018										#REF!	#REF!	#REF!									#N/A			0
	#N/A	2018										#REF!	#REF!	#REF!									#N/A			0
	#N/A	2018										#REF!	#REF!	#REF!									#N/A			0
	#N/A	2018										#REF!	#REF!	#REF!									#N/A			0
	#N/A	2018										#REF!	#REF!	#REF!									#N/A			0
	#N/A	2018										#REF!	#REF!	#REF!									#N/A			0
	#N/A	2018										#REF!	#REF!	#REF!									#N/A			0
	#N/A	2018										#REF!	#REF!	#REF!									#N/A			0
	#N/A	2018										#REF!	#REF!	#REF!									#N/A			0
	#N/A	2018										#REF!	#REF!	#REF!									#N/A			0
	#N/A	2018										#REF!	#REF!	#REF!									#N/A			0
	#N/A	2018										#REF!	#REF!	#REF!									#N/A			0
	#N/A	2018										#REF!	#REF!	#REF!									#N/A			0
	#N/A	2018										#REF!	#REF!	#REF!									#N/A			0
	#N/A	2018										#REF!	#REF!	#REF!									#N/A			0
	#N/A	2018										#REF!	#REF!	#REF!									#N/A			0
	#N/A	2018										#REF!	#REF!	#REF!									#N/A			0
	#N/A	2018										#REF!	#REF!	#REF!									#N/A			0
	#N/A	2018										#REF!	#REF!	#REF!									#N/A			0
	#N/A	2018										#REF!	#REF!	#REF!									#N/A			0
	#N/A	2018										#REF!	#REF!	#REF!									#N/A			0
	#N/A	2018										#REF!	#REF!	#REF!									#N/A			0
	#N/A	2018										#REF!	#REF!	#REF!									#N/A			0
	#N/A	2018										#REF!	#REF!	#REF!									#N/A			0
	#N/A	2018										#REF!	#REF!	#REF!									#N/A			0
	#N/A	2018										#REF!	#REF!	#REF!									#N/A			0
	#N/A	2018										#REF!	#REF!	#REF!									#N/A			0
	#N/A	2018										#REF!	#REF!	#REF!									#N/A			0
	#N/A	2018										#REF!	#REF!	#REF!									#N/A			0
	#N/A	2018										#REF!	#REF!	#REF!									#N/A			0
	#N/A	2018										#REF!	#REF!	#REF!									#N/A			0
	#N/A	2018										#REF!	#REF!	#REF!									#N/A			0
	#N/A	2018										#REF!	#REF!	#REF!									#N/A			0
	#N/A	2018										#REF!	#REF!	#REF!									#N/A			0
	#N/A	2018										#REF!	#REF!	#REF!									#N/A			0
	#N/A	2018										#REF!	#REF!	#REF!									#N/A			0
	#N/A	2018										#REF!	#REF!	#REF!									#N/A			0
	#N/A	2018										#REF!	#REF!	#REF!									#N/A			0
	#N/A	2018										#REF!	#REF!	#REF!									#N/A			0
	#N/A	2018										#REF!	#REF!	#REF!									#N/A			0
	#N/A	2018										#REF!	#REF!	#REF!									#N/A			0
	#N/A	2018										#REF!	#REF!	#REF!									#N/A			0
	#N/A	2018										#REF!	#REF!	#REF!									#N/A			0
	#N/A	2018										#REF!	#REF!	#REF!									#N/A			0
	#N/A	2018										#REF!	#REF!	#REF!									#N/A			0
	#N/A	2018										#REF!	#REF!	#REF!									#N/A			0
	#N/A	2018										#REF!	#REF!	#REF!									#N/A			0
	#N/A	2018										#REF!	#REF!	#REF!									#N/A			0
	#N/A	2018										#REF!	#REF!	#REF!									#N/A			0
	#N/A	2018										#REF!	#REF!	#REF!									#N/A			0
	#N/A	2018										#REF!	#REF!	#REF!									#N/A			0
	#N/A	2018										#REF!	#REF!	#REF!									#N/A			0
	#N/A	2018										#REF!	#REF!	#REF!									#N/A			0
	#N/A	2018										#REF!	#REF!	#REF!									#N/A			0
	#N/A	2018										#REF!	#REF!	#REF!									#N/A			0
	#N/A	2018										#REF!	#REF!	#REF!									#N/A			0
	#N/A	2018										#REF!	#REF!	#REF!									#N/A			0
	#N/A	2018										#REF!	#REF!	#REF!									#N/A			0
	#N/A	2018										#REF!	#REF!	#REF!									#N/A			0
	#N/A	2018										#REF!	#REF!	#REF!									#N/A			0
	#N/A	2018										#REF!	#REF!	#REF!									#N/A			0
	#N/A	2018										#REF!	#REF!	#REF!									#N/A			0
	#N/A	2018										#REF!	#REF!	#REF!									#N/A			0
	#N/A	2018										#REF!	#REF!	#REF!									#N/A			0
	#N/A	2018										#REF!	#REF!	#REF!									#N/A			0
	#N/A	2018										#REF!	#REF!	#REF!									#N/A			0
	#N/A	2018										#REF!	#REF!	#REF!									#N/A			0
	#N/A	2018										#REF!	#REF!	#REF!									#N/A			0
	#N/A	2018										#REF!	#REF!	#REF!									#N/A			0
	#N/A	2018										#REF!	#REF!	#REF!									#N/A			0
	#N/A	2018										#REF!	#REF!	#REF!									#N/A			0
	#N/A	2018										#REF!	#REF!	#REF!									#N/A			0
	#N/A	2018										#REF!	#REF!	#REF!									#N/A			0
	#N/A	2018										#REF!	#REF!	#REF!									#N/A			0
	#N/A	2018										#REF!	#REF!	#REF!									#N/A			0
	#N/A	2018										#REF!	#REF!	#REF!									#N/A			0
	#N/A	2018										#REF!	#REF!	#REF!									#N/A			0
	#N/A	2018										#REF!	#REF!	#REF!									#N/A			0
	#N/A	2018										#REF!	#REF!	#REF!									#N/A			0
	#N/A	2018										#REF!	#REF!	#REF!									#N/A			0
	#N/A	2018										#REF!	#REF!	#REF!									#N/A			0
	#N/A	2018										#REF!	#REF!	#REF!									#N/A			0
	#N/A	2018										#REF!	#REF!	#REF!									#N/A			0
	#N/A	2018										#REF!	#REF!	#REF!									#N/A			0
	#N/A	2018										#REF!	#REF!	#REF!									#N/A			0
	#N/A	2018										#REF!	#REF!	#REF!									#N/A			0
	#N/A	2018										#REF!	#REF!	#REF!									#N/A			0
	#N/A	2018										#REF!	#REF!	#REF!									#N/A			0
	#N/A	2018										#REF!	#REF!	#REF!									#N/A			0
	#N/A	2018										#REF!	#REF!	#REF!									#N/A			0
	#N/A	2018										#REF!	#REF!	#REF!									#N/A			0
	#N/A	2018										#REF!	#REF!	#REF!									#N/A			0
	#N/A	2018										#REF!	#REF!	#REF!									#N/A			0
	#N/A	2018										#REF!	#REF!	#REF!									#N/A			0
	#N/A	2018										#REF!	#REF!	#REF!									#N/A			0
	#N/A	2018										#REF!	#REF!	#REF!									#N/A			0
	#N/A	2018										#REF!	#REF!	#REF!									#N/A			0
	#N/A	2018										#REF!	#REF!	#REF!									#N/A			0
	#N/A	2018										#REF!	#REF!	#REF!									#N/A			0
	#N/A	2018										#REF!	#REF!	#REF!									#N/A			0
	#N/A	2018										#REF!	#REF!	#REF!									#N/A			0
	#N/A	2018										#REF!	#REF!	#REF!									#N/A			0
	#N/A	2018										#REF!	#REF!	#REF!									#N/A			0
	#N/A	2018										#REF!	#REF!	#REF!									#N/A			0
	#N/A	2018										#REF!	#REF!	#REF!									#N/A			0
	#N/A	2018										#REF!	#REF!	#REF!									#N/A			0
	#N/A	2018										#REF!	#REF!	#REF!									#N/A			0
	#N/A	2018										#REF!	#REF!	#REF!									#N/A			0
	#N/A	2018										#REF!	#REF!	#REF!									#N/A			0
	#N/A	2018										#REF!	#REF!	#REF!									#N/A			0
	#N/A	2018										#REF!	#REF!	#REF!									#N/A			0
	#N/A	2018										#REF!	#REF!	#REF!									#N/A			0
	#N/A	2018										#REF!	#REF!	#REF!									#N/A			0
	#N/A	2018										#REF!	#REF!	#REF!									#N/A			0
	#N/A	2018										#REF!	#REF!	#REF!									#N/A			0
	#N/A	2018										#REF!	#REF!	#REF!									#N/A			0
	#N/A	2018										#REF!	#REF!	#REF!									#N/A			0
	#N/A	2018										#REF!	#REF!	#REF!									#N/A			0
	#N/A	2018										#REF!	#REF!	#REF!									#N/A			0
	#N/A	2018										#REF!	#REF!	#REF!									#N/A			0
	#N/A	2018										#REF!	#REF!	#REF!									#N/A			0
	#N/A	2018										#REF!	#REF!	#REF!									#N/A			0
	#N/A	2018										#REF!	#REF!	#REF!									#N/A			0
	#N/A	2018										#REF!	#REF!	#REF!									#N/A			0
	#N/A	2018										#REF!	#REF!	#REF!									#N/A			0
	#N/A	2018										#REF!	#REF!	#REF!									#N/A			0
	#N/A	2018										#REF!	#REF!	#REF!									#N/A			0
	#N/A	2018										#REF!	#REF!	#REF!									#N/A			0
	#N/A	2018										#REF!	#REF!	#REF!									#N/A			0
	#N/A	2018										#REF!	#REF!	#REF!									#N/A			0
	#N/A	2018										#REF!	#REF!	#REF!									#N/A			0
	#N/A	2018										#REF!	#REF!	#REF!									#N/A			0
	#N/A	2018										#REF!	#REF!	#REF!									#N/A			0
	#N/A	2018										#REF!	#REF!	#REF!									#N/A			0
	#N/A	2018										#REF!	#REF!	#REF!									#N/A			0
	#N/A	2018										#REF!	#REF!	#REF!									#N/A			0
	#N/A	2018										#REF!	#REF!	#REF!									#N/A			0
	#N/A	2018										#REF!	#REF!	#REF!									#N/A			0
	#N/A	2018										#REF!	#REF!	#REF!									#N/A			0
	#N/A	2018										#REF!	#REF!	#REF!									#N/A			0
	#N/A	2018										#REF!	#REF!	#REF!									#N/A			0
	#N/A	2018										#REF!	#REF!	#REF!									#N/A			0
	#N/A	2018										#REF!	#REF!	#REF!									#N/A			0
	#N/A	2018										#REF!	#REF!	#REF!									#N/A			0
	#N/A	2018										#REF!	#REF!	#REF!									#N/A			0
	#N/A	2018										#REF!	#REF!	#REF!									#N/A			0
	#N/A	2018										#REF!	#REF!	#REF!									#N/A			0
	#N/A	2018										#REF!	#REF!	#REF!									#N/A			0
	#N/A	2018										#REF!	#REF!	#REF!									#N/A			0
	#N/A	2018										#REF!	#REF!	#REF!									#N/A			0
	#N/A	2018										#REF!	#REF!	#REF!									#N/A			0
	#N/A	2018										#REF!	#REF!	#REF!									#N/A			0
	#N/A	2018										#REF!	#REF!	#REF!									#N/A			0
	#N/A	2018										#REF!	#REF!	#REF!									#N/A			0
	#N/A	2018										#REF!	#REF!	#REF!									#N/A			0
	#N/A	2018										#REF!	#REF!	#REF!									#N/A			0
	#N/A	2018										#REF!	#REF!	#REF!									#N/A			0
	#N/A	2018										#REF!	#REF!	#REF!									#N/A			0
	#N/A	2018										#REF!	#REF!	#REF!									#N/A			0
	#N/A	2018										#REF!	#REF!	#REF!									#N/A			0
	#N/A	2018										#REF!	#REF!	#REF!									#N/A			0
	#N/A	2018										#REF!	#REF!	#REF!									#N/A			0
	#N/A	2018										#REF!	#REF!	#REF!									#N/A			0
	#N/A	2018										#REF!	#REF!	#REF!									#N/A			0
	#N/A	2018										#REF!	#REF!	#REF!									#N/A			0
	#N/A	2018										#REF!	#REF!	#REF!									#N/A			0
	#N/A	2018										#REF!	#REF!	#REF!									#N/A			0
	#N/A	2018										#REF!	#REF!	#REF!									#N/A			0
	#N/A	2018										#REF!	#REF!	#REF!									#N/A			0
	#N/A	2018										#REF!	#REF!	#REF!									#N/A			0
	#N/A	2018										#REF!	#REF!	#REF!									#N/A			0
	#N/A	2018										#REF!	#REF!	#REF!									#N/A			0
	#N/A	2018										#REF!	#REF!	#REF!									#N/A			0
	#N/A	2018										#REF!	#REF!	#REF!									#N/A			0
	#N/A	2018										#REF!	#REF!	#REF!									#N/A			0
	#N/A	2018										#REF!	#REF!	#REF!									#N/A			0
	#N/A	2018										#REF!	#REF!	#REF!									#N/A			0
	#N/A	2018										#REF!	#REF!	#REF!									#N/A			0
	#N/A	2018										#REF!	#REF!	#REF!									#N/A			0
	#N/A	2018										#REF!	#REF!	#REF!									#N/A			0
	#N/A	2018										#REF!	#REF!	#REF!									#N/A			0
	#N/A	2018										#REF!	#REF!	#REF!									#N/A			0
	#N/A	2018										#REF!	#REF!	#REF!									#N/A			0
	#N/A	2018										#REF!	#REF!	#REF!									#N/A			0
	#N/A	2018										#REF!	#REF!	#REF!									#N/A			0
	#N/A	2018										#REF!	#REF!	#REF!									#N/A			0
	#N/A	2018										#REF!	#REF!	#REF!									#N/A			0
	#N/A	2018										#REF!	#REF!	#REF!									#N/A			0
	#N/A	2018										#REF!	#REF!	#REF!									#N/A			0
	#N/A	2018										#REF!	#REF!	#REF!									#N/A			0
	#N/A	2018										#REF!	#REF!	#REF!									#N/A			0
	#N/A	2018										#REF!	#REF!	#REF!									#N/A			0
	#N/A	2018										#REF!	#REF!	#REF!									#N/A			0
	#N/A	2018										#REF!	#REF!	#REF!									#N/A			0
	#N/A	2018										#REF!	#REF!	#REF!									#N/A			0
	#N/A	2018										#REF!	#REF!	#REF!									#N/A			0
	#N/A	2018										#REF!	#REF!	#REF!									#N/A			0
	#N/A	2018										#REF!	#REF!	#REF!									#N/A			0
	#N/A	2018										#REF!	#REF!	#REF!									#N/A			0
	#N/A	2018										#REF!	#REF!	#REF!									#N/A			0
	#N/A	2018										#REF!	#REF!	#REF!									#N/A			0
	#N/A	2018										#REF!	#REF!	#REF!									#N/A			0
	#N/A	2018										#REF!	#REF!	#REF!									#N/A			0
	#N/A	2018										#REF!	#REF!	#REF!									#N/A			0
	#N/A	2018										#REF!	#REF!	#REF!									#N/A			0
	#N/A	2018										#REF!	#REF!	#REF!									#N/A			0
	#N/A	2018										#REF!	#REF!	#REF!									#N/A			0
	#N/A	2018										#REF!	#REF!	#REF!									#N/A			0
	#N/A	2018										#REF!	#REF!	#REF!									#N/A			0
	#N/A	2018										#REF!	#REF!	#REF!									#N/A			0
	#N/A	2018										#REF!	#REF!	#REF!									#N/A			0
	#N/A	2018										#REF!	#REF!	#REF!									#N/A			0
	#N/A	2018										#REF!	#REF!	#REF!									#N/A			0
	#N/A	2018										#REF!	#REF!	#REF!									#N/A			0
	#N/A	2018										#REF!	#REF!	#REF!									#N/A			0
	#N/A	2018										#REF!	#REF!	#REF!									#N/A			0
	#N/A	2018										#REF!	#REF!	#REF!									#N/A			0
	#N/A	2018										#REF!	#REF!	#REF!									#N/A			0
	#N/A	2018										#REF!	#REF!	#REF!									#N/A			0
	#N/A	2018										#REF!	#REF!	#REF!									#N/A			0
	#N/A	2018										#REF!	#REF!	#REF!									#N/A			0
	#N/A	2018										#REF!	#REF!	#REF!									#N/A			0
	#N/A	2018										#REF!	#REF!	#REF!									#N/A			0
	#N/A	2018										#REF!	#REF!	#REF!									#N/A			0
	#N/A	2018										#REF!	#REF!	#REF!									#N/A			0
	#N/A	2018										#REF!	#REF!	#REF!									#N/A			0
	#N/A	2018										#REF!	#REF!	#REF!									#N/A			0
	#N/A	2018										#REF!	#REF!	#REF!									#N/A			0
	#N/A	2018										#REF!	#REF!	#REF!									#N/A			0
	#N/A	2018										#REF!	#REF!	#REF!									#N/A			0
	#N/A	2018										#REF!	#REF!	#REF!									#N/A			0
	#N/A	2018										#REF!	#REF!	#REF!									#N/A			0
	#N/A	2018										#REF!	#REF!	#REF!									#N/A			0
	#N/A	2018										#REF!	#REF!	#REF!									#N/A			0
	#N/A	2018										#REF!	#REF!	#REF!									#N/A			0
	#N/A	2018										#REF!	#REF!	#REF!									#N/A			0
	#N/A	2018										#REF!	#REF!	#REF!									#N/A			0
	#N/A	2018										#REF!	#REF!	#REF!									#N/A			0
	#N/A	2018										#REF!	#REF!	#REF!									#N/A			0
	#N/A	2018										#REF!	#REF!	#REF!									#N/A			0
	#N/A	2018										#REF!	#REF!	#REF!									#N/A			0
	#N/A	2018										#REF!	#REF!	#REF!									#N/A			0
	#N/A	2018										#REF!	#REF!	#REF!									#N/A			0
	#N/A	2018										#REF!	#REF!	#REF!									#N/A			0
	#N/A	2018										#REF!	#REF!	#REF!									#N/A			0
	#N/A	2018										#REF!	#REF!	#REF!									#N/A			0
	#N/A	2018										#REF!	#REF!	#REF!									#N/A			0
	#N/A	2018										#REF!	#REF!	#REF!									#N/A			0
	#N/A	2018										#REF!	#REF!	#REF!									#N/A			0
	#N/A	2018										#REF!	#REF!	#REF!									#N/A			0
	#N/A	2018										#REF!	#REF!	#REF!									#N/A			0
	#N/A	2018										#REF!	#REF!	#REF!									#N/A			0
	#N/A	2018										#REF!	#REF!	#REF!									#N/A			0
	#N/A	2018										#REF!	#REF!	#REF!									#N/A			0
	#N/A	2018										#REF!	#REF!	#REF!									#N/A			0
	#N/A	2018										#REF!	#REF!	#REF!									#N/A			0
	#N/A	2018										#REF!	#REF!	#REF!									#N/A			0
	#N/A	2018										#REF!	#REF!	#REF!									#N/A			0
	#N/A	2018										#REF!	#REF!	#REF!									#N/A			0
	#N/A	2018										#REF!	#REF!	#REF!									#N/A			0
	#N/A	2018										#REF!	#REF!	#REF!									#N/A			0
	#N/A	2018										#REF!	#REF!	#REF!									#N/A			0
	#N/A	2018										#REF!	#REF!	#REF!									#N/A			0
	#N/A	2018										#REF!	#REF!	#REF!									#N/A			0
	#N/A	2018										#REF!	#REF!	#REF!									#N/A			0
	#N/A	2018										#REF!	#REF!	#REF!									#N/A			0
	#N/A	2018										#REF!	#REF!	#REF!									#N/A			0
	#N/A	2018										#REF!	#REF!	#REF!									#N/A			0
	#N/A	2018										#REF!	#REF!	#REF!									#N/A			0
	#N/A	2018										#REF!	#REF!	#REF!									#N/A			0
	#N/A	2018										#REF!	#REF!	#REF!									#N/A			0
	#N/A	2018										#REF!	#REF!	#REF!									#N/A			0
	#N/A	2018										#REF!	#REF!	#REF!									#N/A			0
	#N/A	2018										#REF!	#REF!	#REF!									#N/A			0
	#N/A	2018										#REF!	#REF!	#REF!									#N/A			0
	#N/A	2018										#REF!	#REF!	#REF!									#N/A			0
	#N/A	2018										#REF!	#REF!	#REF!									#N/A			0
	#N/A	2018										#REF!	#REF!	#REF!									#N/A			0
	#N/A	2018										#REF!	#REF!	#REF!									#N/A			0
	#N/A	2018										#REF!	#REF!	#REF!									#N/A			0
	#N/A	2018										#REF!	#REF!	#REF!									#N/A			0
	#N/A	2018										#REF!	#REF!	#REF!									#N/A			0
	#N/A	2018										#REF!	#REF!	#REF!									#N/A			0
	#N/A	2018										#REF!	#REF!	#REF!									#N/A			0
	#N/A	2018										#REF!	#REF!	#REF!									#N/A			0
	#N/A	2018										#REF!	#REF!	#REF!									#N/A			0
	#N/A	2018										#REF!	#REF!	#REF!									#N/A			0
	#N/A	2018										#REF!	#REF!	#REF!									#N/A			0
	#N/A	2018										#REF!	#REF!	#REF!									#N/A			0
	#N/A	2018										#REF!	#REF!	#REF!									#N/A			0
	#N/A	2018										#REF!	#REF!	#REF!									#N/A			0
	#N/A	2018										#REF!	#REF!	#REF!									#N/A			0
	#N/A	2018										#REF!	#REF!	#REF!									#N/A			0
	#N/A	2018										#REF!	#REF!	#REF!									#N/A			0
	#N/A	2018										#REF!	#REF!	#REF!									#N/A			0
	#N/A	2018										#REF!	#REF!	#REF!									#N/A			0
	#N/A	2018										#REF!	#REF!	#REF!									#N/A			0
	#N/A	2018										#REF!	#REF!	#REF!									#N/A			0
	#N/A	2018										#REF!	#REF!	#REF!									#N/A			0
	#N/A	2018										#REF!	#REF!	#REF!									#N/A			0
	#N/A	2018										#REF!	#REF!	#REF!									#N/A			0
	#N/A	2018										#REF!	#REF!	#REF!									#N/A			0
	#N/A	2018										#REF!	#REF!	#REF!									#N/A			0
	#N/A	2018										#REF!	#REF!	#REF!									#N/A			0
	#N/A	2018										#REF!	#REF!	#REF!									#N/A			0
	#N/A	2018										#REF!	#REF!	#REF!									#N/A			0
	#N/A	2018										#REF!	#REF!	#REF!									#N/A			0
	#N/A	2018										#REF!	#REF!	#REF!									#N/A			0
	#N/A	2018										#REF!	#REF!	#REF!									#N/A			0
	#N/A	2018										#REF!	#REF!	#REF!									#N/A			0
	#N/A	2018										#REF!	#REF!	#REF!									#N/A			0
	#N/A	2018										#REF!	#REF!	#REF!									#N/A			0
	#N/A	2018										#REF!	#REF!	#REF!									#N/A			0
	#N/A	2018										#REF!	#REF!	#REF!									#N/A			0
	#N/A	2018										#REF!	#REF!	#REF!									#N/A			0
	#N/A	2018										#REF!	#REF!	#REF!									#N/A			0
	#N/A	2018										#REF!	#REF!	#REF!									#N/A			0
	#N/A	2018										#REF!	#REF!	#REF!									#N/A			0
	#N/A	2018										#REF!	#REF!	#REF!									#N/A			0
	#N/A	2018										#REF!	#REF!	#REF!									#N/A			0
	#N/A	2018										#REF!	#REF!	#REF!									#N/A			0
	#N/A	2018										#REF!	#REF!	#REF!									#N/A			0
	#N/A	2018										#REF!	#REF!	#REF!									#N/A			0
	#N/A	2018										#REF!	#REF!	#REF!									#N/A			0
	#N/A	2018										#REF!	#REF!	#REF!									#N/A			0
	#N/A	2018										#REF!	#REF!	#REF!									#N/A			0
	#N/A	2018										#REF!	#REF!	#REF!									#N/A			0
	#N/A	2018										#REF!	#REF!	#REF!									#N/A			0
	#N/A	2018										#REF!	#REF!	#REF!									#N/A			0
	#N/A	2018										#REF!	#REF!	#REF!									#N/A			0
	#N/A	2018										#REF!	#REF!	#REF!									#N/A			0
	#N/A	2018										#REF!	#REF!	#REF!									#N/A			0
	#N/A	2018										#REF!	#REF!	#REF!									#N/A			0
	#N/A	2018										#REF!	#REF!	#REF!									#N/A			0
	#N/A	2018										#REF!	#REF!	#REF!									#N/A			0
	#N/A	2018										#REF!	#REF!	#REF!									#N/A			0
	#N/A	2018										#REF!	#REF!	#REF!									#N/A			0
	#N/A	2018										#REF!	#REF!	#REF!									#N/A			0
	#N/A	2018										#REF!	#REF!	#REF!									#N/A			0
	#N/A	2018										#REF!	#REF!	#REF!									#N/A			0
	#N/A	2018										#REF!	#REF!	#REF!									#N/A			0
	#N/A	2018										#REF!	#REF!	#REF!									#N/A			0
	#N/A	2018										#REF!	#REF!	#REF!									#N/A			0
	#N/A	2018										#REF!	#REF!	#REF!									#N/A			0
	#N/A	2018										#REF!	#REF!	#REF!									#N/A			0
	#N/A	2018										#REF!	#REF!	#REF!									#N/A			0
	#N/A	2018										#REF!	#REF!	#REF!									#N/A			0
	#N/A	2018										#REF!	#REF!	#REF!									#N/A			0
	#N/A	2018										#REF!	#REF!	#REF!									#N/A			0
	#N/A	2018										#REF!	#REF!	#REF!									#N/A			0
	#N/A	2018										#REF!	#REF!	#REF!									#N/A			0
	#N/A	2018										#REF!	#REF!	#REF!									#N/A			0
	#N/A	2018										#REF!	#REF!	#REF!									#N/A			0
	#N/A	2018										#REF!	#REF!	#REF!									#N/A			0
	#N/A	2018										#REF!	#REF!	#REF!									#N/A			0
	#N/A	2018										#REF!	#REF!	#REF!									#N/A			0
	#N/A	2018										#REF!	#REF!	#REF!									#N/A			0
	#N/A	2018										#REF!	#REF!	#REF!									#N/A			0
	#N/A	2018										#REF!	#REF!	#REF!									#N/A			0
	#N/A	2018										#REF!	#REF!	#REF!									#N/A			0
	#N/A	2018										#REF!	#REF!	#REF!									#N/A			0
	#N/A	2018										#REF!	#REF!	#REF!									#N/A			0
	#N/A	2018										#REF!	#REF!	#REF!									#N/A			0
	#N/A	2018										#REF!	#REF!	#REF!									#N/A			0
	#N/A	2018										#REF!	#REF!	#REF!									#N/A			0
	#N/A	2018										#REF!	#REF!	#REF!									#N/A			0
	#N/A	2018										#REF!	#REF!	#REF!									#N/A			0
	#N/A	2018										#REF!	#REF!	#REF!									#N/A			0
	#N/A	2018										#REF!	#REF!	#REF!									#N/A			0
	#N/A	2018										#REF!	#REF!	#REF!									#N/A			0
	#N/A	2018										#REF!	#REF!	#REF!									#N/A			0
	#N/A	2018										#REF!	#REF!	#REF!									#N/A			0
	#N/A	2018										#REF!	#REF!	#REF!									#N/A			0
	#N/A	2018										#REF!	#REF!	#REF!									#N/A			0
	#N/A	2018										#REF!	#REF!	#REF!									#N/A			0
	#N/A	2018										#REF!	#REF!	#REF!									#N/A			0
	#N/A	2018										#REF!	#REF!	#REF!									#N/A			0
	#N/A	2018										#REF!	#REF!	#REF!									#N/A			0
	#N/A	2018										#REF!	#REF!	#REF!									#N/A			0
	#N/A	2018										#REF!	#REF!	#REF!									#N/A			0
	#N/A	2018										#REF!	#REF!	#REF!									#N/A			0
	#N/A	2018										#REF!	#REF!	#REF!									#N/A			0
	#N/A	2018										#REF!	#REF!	#REF!									#N/A			0
	#N/A	2018										#REF!	#REF!	#REF!									#N/A			0
	#N/A	2018										#REF!	#REF!	#REF!									#N/A			0
	#N/A	2018										#REF!	#REF!	#REF!									#N/A			0
	#N/A	2018										#REF!	#REF!	#REF!									#N/A			0
	#N/A	2018										#REF!	#REF!	#REF!									#N/A			0
	#N/A	2018										#REF!	#REF!	#REF!									#N/A			0
	#N/A	2018										#REF!	#REF!	#REF!									#N/A			0
	#N/A	2018										#REF!	#REF!	#REF!									#N/A			0
	#N/A	2018										#REF!	#REF!	#REF!									#N/A			0
	#N/A	2018										#REF!	#REF!	#REF!									#N/A			0
	#N/A	2018										#REF!	#REF!	#REF!									#N/A			0
	#N/A	2018										#REF!	#REF!	#REF!									#N/A			0
	#N/A	2018										#REF!	#REF!	#REF!									#N/A			0
	#N/A	2018										#REF!	#REF!	#REF!									#N/A			0
	#N/A	2018										#REF!	#REF!	#REF!									#N/A			0
	#N/A	2018										#REF!	#REF!	#REF!									#N/A			0
	#N/A	2018										#REF!	#REF!	#REF!									#N/A			0
	#N/A	2018										#REF!	#REF!	#REF!									#N/A			0
	#N/A	2018										#REF!	#REF!	#REF!									#N/A			0
	#N/A	2018										#REF!	#REF!	#REF!									#N/A			0
	#N/A	2018										#REF!	#REF!	#REF!									#N/A			0
	#N/A	2018										#REF!	#REF!	#REF!									#N/A			0
	#N/A	2018										#REF!	#REF!	#REF!									#N/A			0
	#N/A	2018										#REF!	#REF!	#REF!									#N/A			0
	#N/A	2018										#REF!	#REF!	#REF!									#N/A			0
	#N/A	2018										#REF!	#REF!	#REF!									#N/A			0
	#N/A	2018										#REF!	#REF!	#REF!									#N/A			0
	#N/A	2018										#REF!	#REF!	#REF!									#N/A			0
	#N/A	2018										#REF!	#REF!	#REF!									#N/A			0
	#N/A	2018										#REF!	#REF!	#REF!									#N/A			0
	#N/A	2018										#REF!	#REF!	#REF!									#N/A			0
	#N/A	2018										#REF!	#REF!	#REF!									#N/A			0
	#N/A	2018										#REF!	#REF!	#REF!									#N/A			0
	#N/A	2018										#REF!	#REF!	#REF!									#N/A			0
	#N/A	2018										#REF!	#REF!	#REF!									#N/A			0
	#N/A	2018										#REF!	#REF!	#REF!									#N/A			0
	#N/A	2018										#REF!	#REF!	#REF!									#N/A			0
	#N/A	2018										#REF!	#REF!	#REF!									#N/A			0
	#N/A	2018										#REF!	#REF!	#REF!									#N/A			0
	#N/A	2018										#REF!	#REF!	#REF!									#N/A			0
	#N/A	2018										#REF!	#REF!	#REF!									#N/A			0
	#N/A	2018										#REF!	#REF!	#REF!									#N/A			0
	#N/A	2018										#REF!	#REF!	#REF!									#N/A			0
	#N/A	2018										#REF!	#REF!	#REF!									#N/A			0
	#N/A	2018										#REF!	#REF!	#REF!									#N/A			0
	#N/A	2018										#REF!	#REF!	#REF!									#N/A			0
	#N/A	2018										#REF!	#REF!	#REF!									#N/A			0
	#N/A	2018										#REF!	#REF!	#REF!									#N/A			0
	#N/A	2018										#REF!	#REF!	#REF!									#N/A			0
	#N/A	2018										#REF!	#REF!	#REF!									#N/A			0
	#N/A	2018										#REF!	#REF!	#REF!									#N/A			0
	#N/A	2018										#REF!	#REF!	#REF!									#N/A			0
	#N/A	2018										#REF!	#REF!	#REF!									#N/A			0
	#N/A	2018										#REF!	#REF!	#REF!									#N/A			0
	#N/A	2018										#REF!	#REF!	#REF!									#N/A			0
	#N/A	2018										#REF!	#REF!	#REF!									#N/A			0
	#N/A	2018										#REF!	#REF!	#REF!									#N/A			0
	#N/A	2018										#REF!	#REF!	#REF!									#N/A			0
	#N/A	2018										#REF!	#REF!	#REF!									#N/A			0
	#N/A	2018										#REF!	#REF!	#REF!									#N/A			0
	#N/A	2018										#REF!	#REF!	#REF!									#N/A			0
	#N/A	2018										#REF!	#REF!	#REF!									#N/A			0
	#N/A	2018										#REF!	#REF!	#REF!									#N/A			0
	#N/A	2018										#REF!	#REF!	#REF!									#N/A			0
	#N/A	2018										#REF!	#REF!	#REF!									#N/A			0
	#N/A	2018										#REF!	#REF!	#REF!									#N/A			0
	#N/A	2018										#REF!	#REF!	#REF!									#N/A			0
	#N/A	2018										#REF!	#REF!	#REF!									#N/A			0
	#N/A	2018										#REF!	#REF!	#REF!									#N/A			0
	#N/A	2018										#REF!	#REF!	#REF!									#N/A			0
	#N/A	2018										#REF!	#REF!	#REF!									#N/A			0
	#N/A	2018										#REF!	#REF!	#REF!									#N/A			0
	#N/A	2018										#REF!	#REF!	#REF!									#N/A			0
	#N/A	2018										#REF!	#REF!	#REF!									#N/A			0
	#N/A	2018										#REF!	#REF!	#REF!									#N/A			0
	#N/A	2018										#REF!	#REF!	#REF!									#N/A			0
	#N/A	2018										#REF!	#REF!	#REF!									#N/A			0
	#N/A	2018										#REF!	#REF!	#REF!									#N/A			0
	#N/A	2018										#REF!	#REF!	#REF!									#N/A			0
	#N/A	2018										#REF!	#REF!	#REF!									#N/A			0
	#N/A	2018										#REF!	#REF!	#REF!									#N/A			0
	#N/A	2018										#REF!	#REF!	#REF!									#N/A			0
	#N/A	2018										#REF!	#REF!	#REF!									#N/A			0
	#N/A	2018										#REF!	#REF!	#REF!									#N/A			0
	#N/A	2018										#REF!	#REF!	#REF!									#N/A			0
	#N/A	2018										#REF!	#REF!	#REF!									#N/A			0
	#N/A	2018										#REF!	#REF!	#REF!									#N/A			0
	#N/A	2018										#REF!	#REF!	#REF!									#N/A			0
	#N/A	2018										#REF!	#REF!	#REF!									#N/A			0
	#N/A	2018										#REF!	#REF!	#REF!									#N/A			0
	#N/A	2018										#REF!	#REF!	#REF!									#N/A			0
	#N/A	2018										#REF!	#REF!	#REF!									#N/A			0
	#N/A	2018										#REF!	#REF!	#REF!									#N/A			0
	#N/A	2018										#REF!	#REF!	#REF!									#N/A			0
	#N/A	2018										#REF!	#REF!	#REF!									#N/A			0
	#N/A	2018										#REF!	#REF!	#REF!									#N/A			0
	#N/A	2018										#REF!	#REF!	#REF!									#N/A			0
	#N/A	2018										#REF!	#REF!	#REF!									#N/A			0
	#N/A	2018										#REF!	#REF!	#REF!									#N/A			0
	#N/A	2018										#REF!	#REF!	#REF!									#N/A			0
	#N/A	2018										#REF!	#REF!	#REF!									#N/A			0
	#N/A	2018										#REF!	#REF!	#REF!									#N/A			0
	#N/A	2018										#REF!	#REF!	#REF!									#N/A			0
	#N/A	2018										#REF!	#REF!	#REF!									#N/A			0
	#N/A	2018										#REF!	#REF!	#REF!									#N/A			0
	#N/A	2018										#REF!	#REF!	#REF!									#N/A			0
	#N/A	2018										#REF!	#REF!	#REF!									#N/A			0
	#N/A	2018										#REF!	#REF!	#REF!									#N/A			0
	#N/A	2018										#REF!	#REF!	#REF!									#N/A			0
	#N/A	2018										#REF!	#REF!	#REF!									#N/A			0
	#N/A	2018										#REF!	#REF!	#REF!									#N/A			0

## Sheet: AMU_Data_Dictionary
Presence of the variable	Variable	Data type	Description	Remarks/Examples
	COUNTRY	Coded Value (Text)	Country Name
	ISO_CODE	Coded Value (Text)	Three letter code uniquely identifying the reporting country
	YEAR_of_DATA	Coded Value (Date)	Drop-down of the 4 years of CAPTURA project period of interest
	DISTRICT	Text	District Name
	HOSPITAL	Text	Hospital Name
	DEPARTMENT	Coded Value (Text)	The department of the hospital (inpatient/outpatient)
	WARD	Text	Ward or Department Name	Surgical or pediatric
	PATIENT_ID	Text	Unique Patient Identifier for the purpose of the study (no personal ID)	NO personal ID
	YEAR_BIRTH	Number	Birth Year of the patient
	AGE_YEAR	Number	The age of the patient in years	Automatically completed as a function of the year of data recoded and the patients year of birth
	AGE_MONTH	Number	Age of pediatric patients	Up to 24 months
	GENDER	Coded Value (Text)	Gender of patient (M or F)
	WEIGHT	Number	Weight of patient in kg (mainly for pediatric patients)
	DRUG_GENERIC_NAME	Coded Value (Text)	Name of drug (usually of active ingredient)	Azithromycin
	DRUG_CODE	Coded Value (Text)	Three letter code uniquely identifying the drug	AZM
	ATC_CODE	Alphanumeric	WHO ATC Code of drugs for systemic use (J01*** )	J01FA10
	DRUG_TRADE_NAME	Coded Value (Text)	Synonyms and trade names of antibiotics	Zithromax
	FORM	Coded Value (Text)	The pharmaceutical form of the drug. (Formulation)	Tablet (TAB)
	ROUTE_ADMIN	Coded Value (Text)	The route of administration of the drug.	Oral
	STRENGTH	Number	The strength of the substance of each item as defined by PACKSIZE. For multi-ingredient products this field should contain the strength in which the DDD is expressed.	500
	STRENGTH_UNIT	Coded Value (Measurement Unit )	The unit of the strength of the MPP	mg
	DOSE	Number	The dose (amount that is taken) of drug the patient was prescribed or administered
	DOSE_UNIT	Coded Value (Text)	Unit of the dose (Tablets, mL, mg etc)
	FREQ	Number	The Frequency (how often) of the drug taken by the patient
	FREQ_UNIT	Coded Value (Text)	Time unit (day)
	START_DATE	Date (m/d/yyyy)	The date patient started to take the medicine
	STOP_DATE	Date (m/d/yyyy)	The date the patient stopped taking the prescription
	TREAT_DURATION	Number	The prescribed length of treatment in days	Automatic Completion as a function of the Stop and Start date of treatment
	INDICATION	Coded Value (Text)	Options: 1. Primary infection; 2. HAI/HCAI (>48 h after admission); 3. Prohylaxis; 4. other/not applicable; 5. Unknown	Prophylaxis, given to prevent infection e.g. in association with surgery, catheter placement or other treatment.
	INFECTION_SITE	Coded Value (Text)	List of infections in major body systems (to be filled if indication is ‘primary infection’ or ‘HCAI’)
	DIAGNOSES	Text	Open field to input the medical diagnosis or similar information (if treatment is not given for ‘primary infection’ or ‘HCAI’)	ONLY if treatment is NOT given for ‘primary infection’ or ‘HCAI’ in INDICATION column

## Sheet: AMU_Annex I
Gender Code List				Measurement Unit List				Hospital Ward List
CODE	NAME			CODE	NAME			NAME
M	male			mg	milligram			Medical
F	female			g	gram			Emergency
				mcg	microgram			Pediatrics
				IU	international unit			Intensive Care Unit
Dosage Form/ Drug Delivery Code List				MU	millions of international unit			Surgical
CODE	NAME			ml	millilitre			Other
TAB	tablet			mmol	millimol			Unknown
CAP	capsule			mg/ml	milligram/millilitre
SOL	solution			UD	unit dose			Disease Category
SYR	syrup			PCS	piece			Location	Examples
POW	powder			NA	not applicable			Bone and joint infection	Osteitis, pyogenic/purulent arthritis
IV	intravenous injection							Central Nervous System (CNS) infection	Meningitis
IM	intramuscular injection			Administration Route List				Ear infection	Otitis Media
SUS	suspension			CODE	NAME			Eye infection	Conjunctivitis
				O	oral			Gastro-intestinal infection	Salmonellosis, other enteritis
				P	parenteral			Genital (non-STI) infection	Cervicitis
Time Code List				R	rectal			Lower respiratory infection	Pneumonia, bronchitis
CODE	NAME			Inhal	inhalation			Upper respiratory infection	Tonsillitis
H	hour			SL	sublingual/buccal/oromucosal			Skin and soft tissue infection	Skin infection, cellulitis
D	day			N	nasal			STI (sexually transmitted infection)	Gonorrhea
W	week			TD	transdermal			Urinary (non-STI) infection	Lower Urinary Tract infection, pyelonephritis
M	month			V	vaginal			Systemic infection	Sepsis (bacteremia), endocarditis
PRN	as required							Site of infection unknown
Y	year
				ISO Country Code List
				NAME	CODE
Indication List				Lao PDR	LAO
NAME	EXAMPLE			Pakistan	PAK
Primary infection				Papua New Guinea	PNG
HAI/HCAI (>48h after admission)	SSI (Surgical Site Infection),CAUTI (Catheter Associated Urinary Tract Infection),CLABSI (Central Line Associated Bloodstream Infection),VAP(ventilator associated pneumonia),HCAP (healthcare associated pneumonia)			Timor-Leste	TLS
Prophylaxis				Vietnam	VNM
Other/ NA				Bangladesh	BGD
Unknown				Bhutan	BTN
				Indonesia	IDN
				Nepal	NPL
				Sri Lanka	LKA

## Sheet: AMU_Drug_List_Annex II
GENERIC_NAME	DRUG_CODE	ATC_CODE	TRADE_NAME
Acetylmidecamycin	ACM	no ATC	acetylmidecamycin
Acetylspiramycin	ASP	no ATC	acetylspiramycin
Acetylspiramycin	ASP	no ATC	foromacidin b
Acetylspiramycin	ASP	no ATC	spiramycin ii
Amikacin	AMK	J01GB06	amicacin
Amikacin	AMK	J01GB06	amikacillin
Amikacin	AMK	J01GB06	amikacin
Amikacin	AMK	J01GB06	amikacin base
Amikacin	AMK	J01GB06	amikacin dihydrate
Amikacin	AMK	J01GB06	amikacin sulfate
Amikacin	AMK	J01GB06	amikacina
Amikacin	AMK	J01GB06	amikacine
Amikacin	AMK	J01GB06	amikacinum
Amikacin	AMK	J01GB06	amikavet
Amikacin	AMK	J01GB06	amikin
Amikacin	AMK	J01GB06	amiklin
Amikacin	AMK	J01GB06	amikozit
Amikacin	AMK	J01GB06	amukin
Amikacin	AMK	J01GB06	arikace
Amikacin	AMK	J01GB06	briclin
Amikacin	AMK	J01GB06	lukadin
Amikacin	AMK	J01GB06	mikavir
Amikacin	AMK	J01GB06	pierami
Amikacin	AMK	J01GB06	potentox
Amikacin/fosfomycin	AKF	no ATC	amikacin/fosfomycin
Amoxicillin	AMX	J01CA04	actimoxi
Amoxicillin	AMX	J01CA04	amoclen
Amoxicillin	AMX	J01CA04	amolin
Amoxicillin	AMX	J01CA04	amopen
Amoxicillin	AMX	J01CA04	amopenixin
Amoxicillin	AMX	J01CA04	amoxibiotic
Amoxicillin	AMX	J01CA04	amoxicaps
Amoxicillin	AMX	J01CA04	amoxicilina
Amoxicillin	AMX	J01CA04	amoxicillin
Amoxicillin	AMX	J01CA04	amoxicilline
Amoxicillin	AMX	J01CA04	amoxicillinum
Amoxicillin	AMX	J01CA04	amoxiden
Amoxicillin	AMX	J01CA04	amoxil
Amoxicillin	AMX	J01CA04	amoxivet
Amoxicillin	AMX	J01CA04	amoxy
Amoxicillin	AMX	J01CA04	amoxycillin
Amoxicillin	AMX	J01CA04	anemolin
Amoxicillin	AMX	J01CA04	aspenil
Amoxicillin	AMX	J01CA04	biomox
Amoxicillin	AMX	J01CA04	bristamox
Amoxicillin	AMX	J01CA04	cemoxin
Amoxicillin	AMX	J01CA04	clamoxyl
Amoxicillin	AMX	J01CA04	delacillin
Amoxicillin	AMX	J01CA04	dispermox
Amoxicillin	AMX	J01CA04	efpenix
Amoxicillin	AMX	J01CA04	flemoxin
Amoxicillin	AMX	J01CA04	hiconcil
Amoxicillin	AMX	J01CA04	histocillin
Amoxicillin	AMX	J01CA04	hydroxyampicillin
Amoxicillin	AMX	J01CA04	ibiamox
Amoxicillin	AMX	J01CA04	imacillin
Amoxicillin	AMX	J01CA04	lamoxy
Amoxicillin	AMX	J01CA04	metafarma capsules
Amoxicillin	AMX	J01CA04	metifarma capsules
Amoxicillin	AMX	J01CA04	moxacin
Amoxicillin	AMX	J01CA04	moxatag
Amoxicillin	AMX	J01CA04	ospamox
Amoxicillin	AMX	J01CA04	pamoxicillin
Amoxicillin	AMX	J01CA04	piramox
Amoxicillin	AMX	J01CA04	robamox
Amoxicillin	AMX	J01CA04	sawamox pm
Amoxicillin	AMX	J01CA04	tolodina
Amoxicillin	AMX	J01CA04	unicillin
Amoxicillin	AMX	J01CA04	utimox
Amoxicillin	AMX	J01CA04	vetramox
Amoxicillin/clavulanic acid	AMC	J01CR02	amocla
Amoxicillin/clavulanic acid	AMC	J01CR02	amoclan
Amoxicillin/clavulanic acid	AMC	J01CR02	amoclav
Amoxicillin/clavulanic acid	AMC	J01CR02	amoxsiklav
Amoxicillin/clavulanic acid	AMC	J01CR02	augmentan
Amoxicillin/clavulanic acid	AMC	J01CR02	augmentin
Amoxicillin/clavulanic acid	AMC	J01CR02	augmentin xr
Amoxicillin/clavulanic acid	AMC	J01CR02	augmentine
Amoxicillin/clavulanic acid	AMC	J01CR02	auspilic
Amoxicillin/clavulanic acid	AMC	J01CR02	clamentin
Amoxicillin/clavulanic acid	AMC	J01CR02	clamobit
Amoxicillin/clavulanic acid	AMC	J01CR02	clavamox
Amoxicillin/clavulanic acid	AMC	J01CR02	clavinex
Amoxicillin/clavulanic acid	AMC	J01CR02	clavoxilin plus
Amoxicillin/clavulanic acid	AMC	J01CR02	clavulin
Amoxicillin/clavulanic acid	AMC	J01CR02	clavumox
Amoxicillin/clavulanic acid	AMC	J01CR02	coamoxiclav
Amoxicillin/clavulanic acid	AMC	J01CR02	eumetinex
Amoxicillin/clavulanic acid	AMC	J01CR02	kmoxilin
Amoxicillin/clavulanic acid	AMC	J01CR02	spectramox
Amoxicillin/clavulanic acid	AMC	J01CR02	spektramox
Amoxicillin/clavulanic acid	AMC	J01CR02	viaclav
Amoxicillin/clavulanic acid	AMC	J01CR02	xiclav
Amoxicillin/sulbactam	AXS	no ATC	amoxicillin/sulbactam
Amphotericin B-high	AMH	no ATC	amphotericin B-high
Ampicillin	AMP	J01CA01	acillin
Ampicillin	AMP	J01CA01	adobacillin
Ampicillin	AMP	J01CA01	amblosin
Ampicillin	AMP	J01CA01	amcill
Ampicillin	AMP	J01CA01	amfipen
Ampicillin	AMP	J01CA01	amfipen v
Ampicillin	AMP	J01CA01	amipenix s
Ampicillin	AMP	J01CA01	ampichel
Ampicillin	AMP	J01CA01	ampicil
Ampicillin	AMP	J01CA01	ampicilina
Ampicillin	AMP	J01CA01	ampicillin
Ampicillin	AMP	J01CA01	ampicillin a
Ampicillin	AMP	J01CA01	ampicillin acid
Ampicillin	AMP	J01CA01	ampicillin anhydrate
Ampicillin	AMP	J01CA01	ampicillin anhydrous
Ampicillin	AMP	J01CA01	ampicillin base
Ampicillin	AMP	J01CA01	ampicillin sodium
Ampicillin	AMP	J01CA01	ampicillina
Ampicillin	AMP	J01CA01	ampicilline
Ampicillin	AMP	J01CA01	ampicillinum
Ampicillin	AMP	J01CA01	ampicin
Ampicillin	AMP	J01CA01	ampifarm
Ampicillin	AMP	J01CA01	ampikel
Ampicillin	AMP	J01CA01	ampimed
Ampicillin	AMP	J01CA01	ampipenin
Ampicillin	AMP	J01CA01	ampiscel
Ampicillin	AMP	J01CA01	ampisyn
Ampicillin	AMP	J01CA01	ampivax
Ampicillin	AMP	J01CA01	ampivet
Ampicillin	AMP	J01CA01	amplacilina
Ampicillin	AMP	J01CA01	amplin
Ampicillin	AMP	J01CA01	amplipenyl
Ampicillin	AMP	J01CA01	amplisom
Ampicillin	AMP	J01CA01	amplital
Ampicillin	AMP	J01CA01	anhydrous ampicillin
Ampicillin	AMP	J01CA01	austrapen
Ampicillin	AMP	J01CA01	binotal
Ampicillin	AMP	J01CA01	bonapicillin
Ampicillin	AMP	J01CA01	britacil
Ampicillin	AMP	J01CA01	campicillin
Ampicillin	AMP	J01CA01	copharcilin
Ampicillin	AMP	J01CA01	delcillin
Ampicillin	AMP	J01CA01	deripen
Ampicillin	AMP	J01CA01	divercillin
Ampicillin	AMP	J01CA01	doktacillin
Ampicillin	AMP	J01CA01	duphacillin
Ampicillin	AMP	J01CA01	grampenil
Ampicillin	AMP	J01CA01	guicitrina
Ampicillin	AMP	J01CA01	guicitrine
Ampicillin	AMP	J01CA01	lifeampil
Ampicillin	AMP	J01CA01	marcillin
Ampicillin	AMP	J01CA01	morepen
Ampicillin	AMP	J01CA01	norobrittin
Ampicillin	AMP	J01CA01	nuvapen
Ampicillin	AMP	J01CA01	olin kid
Ampicillin	AMP	J01CA01	omnipen
Ampicillin	AMP	J01CA01	orbicilina
Ampicillin	AMP	J01CA01	pen a oral
Ampicillin	AMP	J01CA01	pen ampil
Ampicillin	AMP	J01CA01	penbristol
Ampicillin	AMP	J01CA01	penbritin
Ampicillin	AMP	J01CA01	penbritin paediatric
Ampicillin	AMP	J01CA01	penbritin syrup
Ampicillin	AMP	J01CA01	penbrock
Ampicillin	AMP	J01CA01	penicline
Ampicillin	AMP	J01CA01	penimic
Ampicillin	AMP	J01CA01	pensyn
Ampicillin	AMP	J01CA01	pentrex
Ampicillin	AMP	J01CA01	pentrexl
Ampicillin	AMP	J01CA01	pentrexyl
Ampicillin	AMP	J01CA01	pentritin
Ampicillin	AMP	J01CA01	pfizerpen a
Ampicillin	AMP	J01CA01	polycillin
Ampicillin	AMP	J01CA01	polyflex
Ampicillin	AMP	J01CA01	ponecil
Ampicillin	AMP	J01CA01	princillin
Ampicillin	AMP	J01CA01	principen
Ampicillin	AMP	J01CA01	qidamp
Ampicillin	AMP	J01CA01	racenacillin
Ampicillin	AMP	J01CA01	rosampline
Ampicillin	AMP	J01CA01	roscillin
Ampicillin	AMP	J01CA01	semicillin
Ampicillin	AMP	J01CA01	semicillin r
Ampicillin	AMP	J01CA01	servicillin
Ampicillin	AMP	J01CA01	sumipanto
Ampicillin	AMP	J01CA01	synpenin
Ampicillin	AMP	J01CA01	texcillin
Ampicillin	AMP	J01CA01	tokiocillin
Ampicillin	AMP	J01CA01	tolomol
Ampicillin	AMP	J01CA01	totacillin
Ampicillin	AMP	J01CA01	totalciclina
Ampicillin	AMP	J01CA01	totapen
Ampicillin	AMP	J01CA01	trifacilina
Ampicillin	AMP	J01CA01	ukapen
Ampicillin	AMP	J01CA01	ultrabion
Ampicillin	AMP	J01CA01	ultrabron
Ampicillin	AMP	J01CA01	vampen
Ampicillin	AMP	J01CA01	viccillin
Ampicillin	AMP	J01CA01	viccillin s
Ampicillin	AMP	J01CA01	vidocillin
Ampicillin	AMP	J01CA01	wypicil
Ampicillin/sulbactam	SAM	J01CR01	ampicillin/sulbactam
Amprolium	AMR	no ATC	amprocidum
Amprolium	AMR	no ATC	amprolio
Amprolium	AMR	no ATC	amprolium
Amprolium	AMR	no ATC	amprovine
Apalcillin	APL	no ATC	apalcilina
Apalcillin	APL	no ATC	apalcillin
Apalcillin	APL	no ATC	apalcilline
Apalcillin	APL	no ATC	apalcillinum
Apramycin	APR	no ATC	ambylan
Apramycin	APR	no ATC	apralan
Apramycin	APR	no ATC	apramicina
Apramycin	APR	no ATC	apramycin
Apramycin	APR	no ATC	apramycine
Apramycin	APR	no ATC	apramycinum
Apramycin	APR	no ATC	nebramycin ii
Arbekacin	ARB	no ATC	arbekacin
Arbekacin	ARB	no ATC	arbekacina
Arbekacin	ARB	no ATC	arbekacine
Arbekacin	ARB	no ATC	arbekacini sulfas
Arbekacin	ARB	no ATC	arbekacinum
Arbekacin	ARB	no ATC	habekacin
Arbekacin	ARB	no ATC	haberacin
Aspoxicillin	APX	no ATC	aspoxicilina
Aspoxicillin	APX	no ATC	aspoxicillan
Aspoxicillin	APX	no ATC	aspoxicillin
Aspoxicillin	APX	no ATC	aspoxicilline
Aspoxicillin	APX	no ATC	aspoxicillinum
Astromicin	AST	no ATC	astromicin
Astromicin	AST	no ATC	astromicin a
Astromicin	AST	no ATC	astromicina
Astromicin	AST	no ATC	astromicine
Astromicin	AST	no ATC	astromicinum
Astromicin	AST	no ATC	fortimicin a
Avibactam	AVB	no ATC	avibactam
Avibactam	AVB	no ATC	avibactam free acid
Avilamycin	AVI	no ATC	avilamycin
Avilamycin	AVI	no ATC	avilamycina
Avilamycin	AVI	no ATC	avilamycine
Avilamycin	AVI	no ATC	avilamycinum
Avilamycin	AVI	no ATC	surmax
Avoparcin	AVO	no ATC	avoparcin
Azidocillin	AZD	J01CE04	azidocilina
Azidocillin	AZD	J01CE04	azidocillin
Azidocillin	AZD	J01CE04	azidocillina
Azidocillin	AZD	J01CE04	azidocilline
Azidocillin	AZD	J01CE04	azidocillinum
Azithromycin	AZM	J01FA10	aritromicina
Azithromycin	AZM	J01FA10	azasite
Azithromycin	AZM	J01FA10	azenil
Azithromycin	AZM	J01FA10	azifast
Azithromycin	AZM	J01FA10	azigram
Azithromycin	AZM	J01FA10	azimakrol
Azithromycin	AZM	J01FA10	azithramycine
Azithromycin	AZM	J01FA10	azithromycin
Azithromycin	AZM	J01FA10	azithromycine
Azithromycin	AZM	J01FA10	azithromycinum
Azithromycin	AZM	J01FA10	azitrocin
Azithromycin	AZM	J01FA10	azitromax
Azithromycin	AZM	J01FA10	azitromicina
Azithromycin	AZM	J01FA10	azitromicine
Azithromycin	AZM	J01FA10	azitromin
Azithromycin	AZM	J01FA10	aziwok
Azithromycin	AZM	J01FA10	aztrin
Azithromycin	AZM	J01FA10	azyter
Azithromycin	AZM	J01FA10	azythromycin
Azithromycin	AZM	J01FA10	hemomycin
Azithromycin	AZM	J01FA10	misultina
Azithromycin	AZM	J01FA10	mixoterin
Azithromycin	AZM	J01FA10	setron
Azithromycin	AZM	J01FA10	sumamed
Azithromycin	AZM	J01FA10	tromix
Azithromycin	AZM	J01FA10	trulimax
Azithromycin	AZM	J01FA10	zentavion
Azithromycin	AZM	J01FA10	zithrax
Azithromycin	AZM	J01FA10	zithromac
Azithromycin	AZM	J01FA10	zithromax
Azithromycin	AZM	J01FA10	zithromax iv
Azithromycin	AZM	J01FA10	zithromycin
Azithromycin	AZM	J01FA10	zitrim
Azithromycin	AZM	J01FA10	zitromax
Azithromycin	AZM	J01FA10	zitrotek
Azithromycin	AZM	J01FA10	zmax sr
Azlocillin	AZL	J01CA09	azlocillin
Aztreonam	ATM	J01DF01	azactam
Aztreonam	ATM	J01DF01	azetreonam
Aztreonam	ATM	J01DF01	azthreonam
Aztreonam	ATM	J01DF01	aztreonam
Aztreonam	ATM	J01DF01	primbactam
Aztreonam/avibactam	AZA	no ATC	aztreonam/avibactam
Bacampicillin	BAM	J01CA06	bacampicilina
Bacampicillin	BAM	J01CA06	bacampicillin
Bacampicillin	BAM	J01CA06	bacampicilline
Bacampicillin	BAM	J01CA06	bacampicillinum
Bacampicillin	BAM	J01CA06	penglobe
Bedaquiline	BDQ	no ATC	bedaquiline
Bedaquiline	BDQ	no ATC	sirturo
Bekanamycin	BEK	no ATC	aminodeoxykanamycin
Bekanamycin	BEK	no ATC	becanamicina
Bekanamycin	BEK	no ATC	bekanamycin
Bekanamycin	BEK	no ATC	bekanamycine
Bekanamycin	BEK	no ATC	bekanamycinum
Bekanamycin	BEK	no ATC	nebramycin v
Benzathine benzylpenicillin	BNB	J01CE08	benzathine benzylpenicillin
Benzathine phenoxymethylpenicillin	BNP	J01CE10	bicillin v
Benzathine phenoxymethylpenicillin	BNP	J01CE10	biphecillin
Besifloxacin	BES	no ATC	besifloxacin
Biapenem	BIA	no ATC	biapenem
Biapenem	BIA	no ATC	biapenern
Biapenem	BIA	no ATC	bipenem
Biapenem	BIA	no ATC	omegacin
Bicyclomycin (Bicozamycin	BCZ	no ATC	aizumycin
Bicyclomycin (Bicozamycin	BCZ	no ATC	bacfeed
Bicyclomycin (Bicozamycin	BCZ	no ATC	bacteron
Bicyclomycin (Bicozamycin	BCZ	no ATC	bicozamicina
Bicyclomycin (Bicozamycin	BCZ	no ATC	bicozamycin
Bicyclomycin (Bicozamycin	BCZ	no ATC	bicozamycine
Bicyclomycin (Bicozamycin	BCZ	no ATC	bicozamycinum
Brodimoprim	BDP	J01EA02	brodimoprim
Brodimoprim	BDP	J01EA02	brodimoprima
Brodimoprim	BDP	J01EA02	brodimoprime
Brodimoprim	BDP	J01EA02	brodimoprimum
Brodimoprim	BDP	J01EA02	bromdimoprim
Brodimoprim	BDP	J01EA02	hyprim
Brodimoprim	BDP	J01EA02	unitrim
Butoconazole	BUT	no ATC	butaconazole
Butoconazole	BUT	no ATC	butoconazol
Butoconazole	BUT	no ATC	butoconazole
Butoconazole	BUT	no ATC	butoconazolum
Butoconazole	BUT	no ATC	compositenstarke
Butoconazole	BUT	no ATC	dahlin
Butoconazole	BUT	no ATC	femstat
Butoconazole	BUT	no ATC	gynofort
Butoconazole	BUT	no ATC	polyfructosanum
Cadazolid	CDZ	J01DD09	cadazolid
Calcium aminosalicylate	CLA	J04AA03	no name
Carbenicillin	CRB	J01CA03	anabactyl
Carbenicillin	CRB	J01CA03	carbenicilina
Carbenicillin	CRB	J01CA03	carbenicillin
Carbenicillin	CRB	J01CA03	carbenicillina
Carbenicillin	CRB	J01CA03	carbenicilline
Carbenicillin	CRB	J01CA03	carbenicillinum
Carbenicillin	CRB	J01CA03	geopen
Carbenicillin	CRB	J01CA03	pyopen
Carindacillin	CRN	J01CA05	carindacilina
Carindacillin	CRN	J01CA05	carindacillin
Carindacillin	CRN	J01CA05	carindacilline
Carindacillin	CRN	J01CA05	carindacillinum
Carumonam	CAR	J01CA05	carumonam
Carumonam	CAR	J01CA05	carumonamum
Cefacetrile	CAC	J01DB10	cefacetril
Cefacetrile	CAC	J01DB10	cefacetrile
Cefacetrile	CAC	J01DB10	cefacetrilo
Cefacetrile	CAC	J01DB10	cefacetrilum
Cefacetrile	CAC	J01DB10	celospor
Cefacetrile	CAC	J01DB10	celtol
Cefacetrile	CAC	J01DB10	cephacetrile
Cefacetrile	CAC	J01DB10	cristacef
Cefacetrile	CAC	J01DB10	vetrimast
Cefaclor	CEC	J01DC04	alenfral
Cefaclor	CEC	J01DC04	alfacet
Cefaclor	CEC	J01DC04	ceclor
Cefaclor	CEC	J01DC04	ceclor cd
Cefaclor	CEC	J01DC04	cefaclor
Cefaclor	CEC	J01DC04	cefaclor anhydrous
Cefaclor	CEC	J01DC04	cefaclor monohydrate
Cefaclor	CEC	J01DC04	cefacloro
Cefaclor	CEC	J01DC04	cefaclorum
Cefaclor	CEC	J01DC04	cefeaclor
Cefaclor	CEC	J01DC04	cephaclor
Cefaclor	CEC	J01DC04	dystaclor mr
Cefaclor	CEC	J01DC04	keflor
Cefaclor	CEC	J01DC04	kefral
Cefaclor	CEC	J01DC04	raniclor
Cefadroxil	CFR	J01DB05	cefadrops
Cefadroxil	CFR	J01DB05	cefadroxil
Cefadroxil	CFR	J01DB05	cefadroxil anhydrous
Cefadroxil	CFR	J01DB05	cefadroxilo
Cefadroxil	CFR	J01DB05	cefadroxilum
Cefadroxil	CFR	J01DB05	cefradroxil
Cefadroxil	CFR	J01DB05	cephadroxil
Cefadroxil	CFR	J01DB05	duricef
Cefadroxil	CFR	J01DB05	sumacef
Cefadroxil	CFR	J01DB05	ultracef
Cefaloridine	RID	J01DB02	aliporina
Cefaloridine	RID	J01DB02	ampligram
Cefaloridine	RID	J01DB02	cefaloridin
Cefaloridine	RID	J01DB02	cefaloridina
Cefaloridine	RID	J01DB02	cefaloridine
Cefaloridine	RID	J01DB02	cefaloridinum
Cefaloridine	RID	J01DB02	cefalorizin
Cefaloridine	RID	J01DB02	ceflorin
Cefaloridine	RID	J01DB02	cepaloridin
Cefaloridine	RID	J01DB02	cepalorin
Cefaloridine	RID	J01DB02	cephalomycine
Cefaloridine	RID	J01DB02	cephaloridin
Cefaloridine	RID	J01DB02	cephaloridine
Cefaloridine	RID	J01DB02	cephaloridinum
Cefaloridine	RID	J01DB02	ceporan
Cefaloridine	RID	J01DB02	ceporin
Cefaloridine	RID	J01DB02	ceporine
Cefaloridine	RID	J01DB02	cilifor
Cefaloridine	RID	J01DB02	deflorin
Cefaloridine	RID	J01DB02	faredina
Cefaloridine	RID	J01DB02	floridin
Cefaloridine	RID	J01DB02	glaxoridin
Cefaloridine	RID	J01DB02	intrasporin
Cefaloridine	RID	J01DB02	keflodin
Cefaloridine	RID	J01DB02	keflordin
Cefaloridine	RID	J01DB02	kefloridin
Cefaloridine	RID	J01DB02	kefspor
Cefaloridine	RID	J01DB02	lloncefal
Cefaloridine	RID	J01DB02	loridine
Cefaloridine	RID	J01DB02	sasperin
Cefaloridine	RID	J01DB02	sefacin
Cefaloridine	RID	J01DB02	verolgin
Cefaloridine	RID	J01DB02	vioviantine
Cefamandole	MAN	J01DC03	cefadole
Cefamandole	MAN	J01DC03	cefamandol
Cefamandole	MAN	J01DC03	cefamandole
Cefamandole	MAN	J01DC03	cefamandolum
Cefamandole	MAN	J01DC03	cephadole
Cefamandole	MAN	J01DC03	cephamandole
Cefamandole	MAN	J01DC03	kefamandol
Cefamandole	MAN	J01DC03	kefdole
Cefamandole	MAN	J01DC03	mancef
Cefatrizine	CTZ	J01DB07	bricef
Cefatrizine	CTZ	J01DB07	cefatrix
Cefatrizine	CTZ	J01DB07	cefatrizine
Cefatrizine	CTZ	J01DB07	cefatrizino
Cefatrizine	CTZ	J01DB07	cefatrizinum
Cefatrizine	CTZ	J01DB07	cepticol
Cefatrizine	CTZ	J01DB07	cetrazil
Cefatrizine	CTZ	J01DB07	latocef
Cefatrizine	CTZ	J01DB07	orosporina
Cefatrizine	CTZ	J01DB07	trizina
Cefazedone	CZD	J01DB06	cefazedon
Cefazedone	CZD	J01DB06	cefazedona
Cefazedone	CZD	J01DB06	cefazedone
Cefazedone	CZD	J01DB06	cefazedone acid
Cefazedone	CZD	J01DB06	cefazedonum
Cefazedone	CZD	J01DB06	refosporen
Cefazedone	CZD	J01DB06	refosporene
Cefazedone	CZD	J01DB06	refosporin
Cefazolin	CZO	J01DB04	atirin
Cefazolin	CZO	J01DB04	cefamezin
Cefazolin	CZO	J01DB04	cefamezine
Cefazolin	CZO	J01DB04	cefazina
Cefazolin	CZO	J01DB04	cefazolin
Cefazolin	CZO	J01DB04	cefazolin acid
Cefazolin	CZO	J01DB04	cefazolina
Cefazolin	CZO	J01DB04	cefazoline
Cefazolin	CZO	J01DB04	cefazolinum
Cefazolin	CZO	J01DB04	cephamezine
Cefazolin	CZO	J01DB04	cephazolidin
Cefazolin	CZO	J01DB04	cephazolin
Cefazolin	CZO	J01DB04	cephazoline
Cefazolin	CZO	J01DB04	elzogram
Cefazolin	CZO	J01DB04	firmacef
Cefazolin	CZO	J01DB04	kefzol
Cefazolin	CZO	J01DB04	liviclina
Cefazolin	CZO	J01DB04	totacef
Cefbuperazone	CFB	no ATC	cefbuperazona
Cefbuperazone	CFB	no ATC	cefbuperazone
Cefbuperazone	CFB	no ATC	cefbuperazonum
Cefbuperazone	CFB	no ATC	cefbuperzaone
Cefbuperazone	CFB	no ATC	cerbuperazone
Cefbuperazone	CFB	no ATC	tomiporan
Cefcapene	CCP	no ATC	cefcamate
Cefcapene	CCP	no ATC	cefcapene
Cefcapene pivoxil	CCX	no ATC	cefcamate pivoxil
Cefcapene pivoxil	CCX	no ATC	cefcapene piroxil
Cefdinir	CDR	J01DD15	cefdinir
Cefdinir	CDR	J01DD15	cefdinirum
Cefdinir	CDR	J01DD15	cefdinyl
Cefdinir	CDR	J01DD15	cefdirnir
Cefdinir	CDR	J01DD15	ceftinex
Cefdinir	CDR	J01DD15	cefzon
Cefdinir	CDR	J01DD15	omnicef
Cefditoren	DIT	J01DD16	cefditoren
Cefditoren pivoxil	DIX	no ATC	cefditoren
Cefditoren pivoxil	DIX	no ATC	cefditoren pi voxil
Cefditoren pivoxil	DIX	no ATC	cefditoren pivoxil
Cefditoren pivoxil	DIX	no ATC	cefditorin
Cefditoren pivoxil	DIX	no ATC	cefditorin pivoxil
Cefditoren pivoxil	DIX	no ATC	meiact
Cefditoren pivoxil	DIX	no ATC	spectracef
Cefepime	FEP	J01DE01	axepim
Cefepime	FEP	J01DE01	cefepima
Cefepime	FEP	J01DE01	cefepime
Cefepime	FEP	J01DE01	cefepimum
Cefepime	FEP	J01DE01	cepimax
Cefepime	FEP	J01DE01	cepimex
Cefepime	FEP	J01DE01	maxcef
Cefepime	FEP	J01DE01	maxipime
Cefepime/clavulanic acid	CPC	no ATC	cefepime/clavulanic acid
Cefepime/tazobactam	FPT	no ATC	cefepime/tazobactam
Cefepime/zidebactam	FPZ	no ATC	cefepime/zidebactam
Cefetamet	CAT	J01DD10	cefetamet
Cefetamet	CAT	J01DD10	cefetametum
Cefetamet	CAT	J01DD10	cepime o
Cefetamet	CAT	J01DD10	deacetoxycefotaxime
Cefetamet pivoxil	CPI	no ATC	cefetamet pivoxyl
Cefetamet pivoxil	CPI	no ATC	globocef
Cefetecol (Cefcatacol	CCL	no ATC	no name
Cefetrizole	CZL	no ATC	cefetrizole
Cefetrizole	CZL	no ATC	cefetrizolum
Cefiderocol	FDC	no ATC	cefiderocol
Cefixime	CFM	J01DD08	cefixim
Cefixime	CFM	J01DD08	cefixima
Cefixime	CFM	J01DD08	cefixime
Cefixime	CFM	J01DD08	cefixime anhydrous
Cefixime	CFM	J01DD08	cefiximum
Cefixime	CFM	J01DD08	cefixoral
Cefixime	CFM	J01DD08	cefspan
Cefixime	CFM	J01DD08	cephoral
Cefixime	CFM	J01DD08	denvar
Cefixime	CFM	J01DD08	necopen
Cefixime	CFM	J01DD08	suprax
Cefixime	CFM	J01DD08	tricef
Cefixime	CFM	J01DD08	unixime
Cefmenoxime	CMX	J01DD05	bestron
Cefmenoxime	CMX	J01DD05	cefmax
Cefmenoxime	CMX	J01DD05	cefmenoxima
Cefmenoxime	CMX	J01DD05	cefmenoxime
Cefmenoxime	CMX	J01DD05	cefmenoximum
Cefmetazole	CMZ	J01DC09	cefmetazole
Cefmetazole	CMZ	J01DC09	cefmetazolo
Cefmetazole	CMZ	J01DC09	cefmetazolum
Cefminox	CNX	no ATC	cefminox
Cefminox	CNX	no ATC	cefminoxum
Cefodizime	DIZ	J01DD09	cefodizima
Cefodizime	DIZ	J01DD09	cefodizime
Cefodizime	DIZ	J01DD09	cefodizime acid
Cefodizime	DIZ	J01DD09	cefodizimum
Cefodizime	DIZ	J01DD09	cefodizme
Cefodizime	DIZ	J01DD09	diezime
Cefodizime	DIZ	J01DD09	modivid
Cefodizime	DIZ	J01DD09	neucef
Cefodizime	DIZ	J01DD09	timecef
Cefonicid	CID	J01DC06	cefonicid
Cefonicid	CID	J01DC06	cefonicido
Cefonicid	CID	J01DC06	cefonicidum
Cefonicid	CID	J01DC06	monocef
Cefoperazone	CFP	J01DD12	bioperazone
Cefoperazone	CFP	J01DD12	cefobid
Cefoperazone	CFP	J01DD12	cefoperazine
Cefoperazone	CFP	J01DD12	cefoperazon
Cefoperazone	CFP	J01DD12	cefoperazone
Cefoperazone	CFP	J01DD12	cefoperazone acid
Cefoperazone	CFP	J01DD12	cefoperazono
Cefoperazone	CFP	J01DD12	cefoperazonum
Cefoperazone	CFP	J01DD12	cefozon
Cefoperazone	CFP	J01DD12	medocef
Cefoperazone	CFP	J01DD12	myticef
Cefoperazone	CFP	J01DD12	pathozone
Cefoperazone	CFP	J01DD12	peracef
Cefoperazone/sulbactam	CSL	J01DD62	cefoperazone/sulbactam
Ceforanide	CND	J01DC11	ceforanide
Ceforanide	CND	J01DC11	ceforanido
Ceforanide	CND	J01DC11	ceforanidum
Ceforanide	CND	J01DC11	precef
Ceforanide	CND	J01DC11	radacef
Cefoselis	CSE	no ATC	cefoselis
Cefoselis	CSE	no ATC	cefoselis sulfate
Cefoselis	CSE	no ATC	winsef
Cefotaxime	CTX	J01DD01	cefotaxim
Cefotaxime	CTX	J01DD01	cefotaxim hikma
Cefotaxime	CTX	J01DD01	cefotaxima
Cefotaxime	CTX	J01DD01	cefotaxime
Cefotaxime	CTX	J01DD01	cefotaxime acid
Cefotaxime	CTX	J01DD01	cefotaximum
Cefotaxime	CTX	J01DD01	cephotaxime
Cefotaxime	CTX	J01DD01	claforan
Cefotaxime	CTX	J01DD01	omnatax
Cefotaxime/clavulanic acid	CTC	no ATC	cefotaxime/clavulanic acid
Cefotaxime/sulbactam	CTS	no ATC	cefotaxime/sulbactam
Cefotetan	CTT	J01DC05	apacef
Cefotetan	CTT	J01DC05	cefotetan
Cefotetan	CTT	J01DC05	cefotetan free acid
Cefotetan	CTT	J01DC05	cefotetanum
Cefotiam	CTF	J01DC07	cefotiam
Cefotiam	CTF	J01DC07	cefotiam?
Cefotiam	CTF	J01DC07	cefotiamum
Cefotiam	CTF	J01DC07	ceradolan
Cefotiam	CTF	J01DC07	ceradon
Cefotiam	CTF	J01DC07	haloapor
Cefotiam hexetil	CHE	no ATC	cefotiam cilexetil
Cefotiam hexetil	CHE	no ATC	pansporin t
Cefovecin	FOV	no ATC	cefovecin
Cefoxitin	FOX	J01DC01	cefoxitin
Cefoxitin	FOX	J01DC01	cefoxitina
Cefoxitin	FOX	J01DC01	cefoxitine
Cefoxitin	FOX	J01DC01	cefoxitinum
Cefoxitin	FOX	J01DC01	cefoxotin
Cefoxitin	FOX	J01DC01	cephoxitin
Cefoxitin	FOX	J01DC01	mefoxin
Cefoxitin	FOX	J01DC01	mefoxitin
Cefoxitin	FOX	J01DC01	rephoxitin
Cefoxitin screening	FOX1	no ATC	cefoxitin screening
Cefozopran	ZOP	no ATC	cefozopran
Cefpimizole	CFZ	no ATC	cefpimizol
Cefpimizole	CFZ	no ATC	cefpimizole
Cefpimizole	CFZ	no ATC	cefpimizole sodium
Cefpimizole	CFZ	no ATC	cefpimizolum
Cefpiramide	CPM	J01DD11	cefpiramide
Cefpiramide	CPM	J01DD11	cefpiramide acid
Cefpiramide	CPM	J01DD11	cefpiramido
Cefpiramide	CPM	J01DD11	cefpiramidum
Cefpirome	CPO	J01DE02	broact
Cefpirome	CPO	J01DE02	cefpiroma
Cefpirome	CPO	J01DE02	cefpirome
Cefpirome	CPO	J01DE02	cefpiromum
Cefpirome	CPO	J01DE02	cefrom
Cefpirome	CPO	J01DE02	cerfpirome
Cefpirome	CPO	J01DE02	keiten
Cefpodoxime	CPD	J01DD13	cefpodoxim acid
Cefpodoxime	CPD	J01DD13	cefpodoxima
Cefpodoxime	CPD	J01DD13	cefpodoxime
Cefpodoxime	CPD	J01DD13	cefpodoxime acid
Cefpodoxime	CPD	J01DD13	cefpodoximum
Cefpodoxime	CPD	J01DD13	epoxim
Cefpodoxime proxetil	CPX	no ATC	cefodox
Cefpodoxime proxetil	CPX	no ATC	cefoprox
Cefpodoxime proxetil	CPX	no ATC	cefpodoxime proxetil
Cefpodoxime proxetil	CPX	no ATC	cepodem
Cefpodoxime proxetil	CPX	no ATC	orelox
Cefpodoxime proxetil	CPX	no ATC	otreon
Cefpodoxime proxetil	CPX	no ATC	podomexef
Cefpodoxime proxetil	CPX	no ATC	simplicef
Cefpodoxime proxetil	CPX	no ATC	vantin
Cefpodoxime/clavulanic acid	CDC	no ATC	cefpodoxime/clavulanic acid
Cefprozil	CPR	J01DC10	arzimol
Cefprozil	CPR	J01DC10	brisoral
Cefprozil	CPR	J01DC10	cefprozil
Cefprozil	CPR	J01DC10	cefprozil anhydrous
Cefprozil	CPR	J01DC10	cefprozil hydrate
Cefprozil	CPR	J01DC10	cefprozilo
Cefprozil	CPR	J01DC10	cefprozilum
Cefprozil	CPR	J01DC10	cefzil
Cefprozil	CPR	J01DC10	cronocef
Cefprozil	CPR	J01DC10	procef
Cefprozil	CPR	J01DC10	serozil
Cefquinome	CEQ	no ATC	cefquinoma
Cefquinome	CEQ	no ATC	cefquinome
Cefquinome	CEQ	no ATC	cefquinomum
Cefquinome	CEQ	no ATC	cobactan
Cefroxadine	CRD	J01DB11	cefroxadine
Cefroxadine	CRD	J01DB11	cefroxadino
Cefroxadine	CRD	J01DB11	cefroxadinum
Cefsulodin	CFS	J01DD03	cefsulodin
Cefsulodin	CFS	J01DD03	cefsulodine
Cefsulodin	CFS	J01DD03	cefsulodino
Cefsulodin	CFS	J01DD03	cefsulodinum
Cefsumide	CSU	no ATC	cefsumide
Cefsumide	CSU	no ATC	cefsumido
Cefsumide	CSU	no ATC	cefsumidum
Ceftaroline	CPT	J01DI02	teflaro
Ceftaroline	CPT	J01DI02	zinforo
Ceftaroline/avibactam	CPA	no ATC	ceftaroline/avibactam
Ceftazidime	CAZ	J01DD02	ceftazidim
Ceftazidime	CAZ	J01DD02	ceftazidima
Ceftazidime	CAZ	J01DD02	ceftazidime
Ceftazidime	CAZ	J01DD02	ceftazidimum
Ceftazidime	CAZ	J01DD02	ceptaz
Ceftazidime	CAZ	J01DD02	fortaz
Ceftazidime	CAZ	J01DD02	fortum
Ceftazidime	CAZ	J01DD02	pentacef
Ceftazidime	CAZ	J01DD02	tazicef
Ceftazidime	CAZ	J01DD02	tazidime
Ceftazidime/avibactam	CZA	no ATC	ceftazidime/avibactam
Ceftazidime/clavulanic acid	CCV	J01DD52	ceftazidime/clavulanic acid
Cefteram	CEM	no ATC	cefteram
Cefteram	CEM	no ATC	cefterame
Cefteram	CEM	no ATC	cefteramum
Cefteram	CEM	no ATC	ceftetrame
Cefteram pivoxil	CPL	no ATC	cefteram pivoxil
Cefteram pivoxil	CPL	no ATC	tomiron
Ceftezole	CTL	J01DB12	ceftezol
Ceftezole	CTL	J01DB12	ceftezole
Ceftezole	CTL	J01DB12	ceftezolo
Ceftezole	CTL	J01DB12	ceftezolum
Ceftezole	CTL	J01DB12	demethylcefazolin
Ceftibuten	CTB	J01DD14	ceftem
Ceftibuten	CTB	J01DD14	ceftibuten
Ceftibuten	CTB	J01DD14	ceftibuten hydrate
Ceftibuten	CTB	J01DD14	ceftibutene
Ceftibuten	CTB	J01DD14	ceftibuteno
Ceftibuten	CTB	J01DD14	ceftibutenum
Ceftibuten	CTB	J01DD14	cephem
Ceftibuten	CTB	J01DD14	ceprifran
Ceftibuten	CTB	J01DD14	isocef
Ceftibuten	CTB	J01DD14	keimax
Ceftiofur	TIO	no ATC	ceftiofur
Ceftiofur	TIO	no ATC	ceftiofurum
Ceftiofur	TIO	no ATC	excede
Ceftiofur	TIO	no ATC	excenel
Ceftiofur	TIO	no ATC	naxcel
Ceftizoxime	CZX	J01DD07	cefizox
Ceftizoxime	CZX	J01DD07	ceftisomin
Ceftizoxime	CZX	J01DD07	ceftix
Ceftizoxime	CZX	J01DD07	ceftizoxima
Ceftizoxime	CZX	J01DD07	ceftizoxime
Ceftizoxime	CZX	J01DD07	ceftizoximum
Ceftizoxime	CZX	J01DD07	epocelin
Ceftizoxime	CZX	J01DD07	eposerin
Ceftizoxime alapivoxil	CZP	J01DD07	ceftizoxime alapivoxil
Ceftobiprole	BPR	J01DI01	ceftobiprole
Ceftobiprole medocaril	CFM1	J01DI01	ceftobiprole medocaril
Ceftolozane/enzyme inhibitor	CEI	J01DI54	ceftolozane/enzyme inhibitor
Ceftolozane/tazobactam	CZT	no ATC	ceftolozane/tazobactam
Ceftriaxone	CRO	J01DD04	biotrakson
Ceftriaxone	CRO	J01DD04	cefatriaxone
Ceftriaxone	CRO	J01DD04	cefatriaxone hydrate
Ceftriaxone	CRO	J01DD04	ceftriaxon
Ceftriaxone	CRO	J01DD04	ceftriaxona
Ceftriaxone	CRO	J01DD04	ceftriaxone
Ceftriaxone	CRO	J01DD04	ceftriaxone sodium
Ceftriaxone	CRO	J01DD04	ceftriaxonum
Ceftriaxone	CRO	J01DD04	ceftriazone
Ceftriaxone	CRO	J01DD04	cephtriaxone
Ceftriaxone	CRO	J01DD04	longacef
Ceftriaxone	CRO	J01DD04	rocefin
Ceftriaxone	CRO	J01DD04	rocephalin
Ceftriaxone	CRO	J01DD04	rocephin
Ceftriaxone	CRO	J01DD04	rocephine
Ceftriaxone	CRO	J01DD04	rophex
Cefuroxime	CXM	J01DC02	biofuroksym
Cefuroxime	CXM	J01DC02	cefuril
Cefuroxime	CXM	J01DC02	cefuroxim
Cefuroxime	CXM	J01DC02	cefuroxime
Cefuroxime	CXM	J01DC02	cefuroximine
Cefuroxime	CXM	J01DC02	cefuroximo
Cefuroxime	CXM	J01DC02	cefuroximum
Cefuroxime	CXM	J01DC02	cephuroxime
Cefuroxime	CXM	J01DC02	kefurox
Cefuroxime	CXM	J01DC02	sharox
Cefuroxime	CXM	J01DC02	zinacef
Cefuroxime	CXM	J01DC02	zinacef danmark
Cefuroxime axetil	CXA	no ATC	altacef
Cefuroxime axetil	CXA	no ATC	bioracef
Cefuroxime axetil	CXA	no ATC	cefaks
Cefuroxime axetil	CXA	no ATC	cefazine
Cefuroxime axetil	CXA	no ATC	ceftin
Cefuroxime axetil	CXA	no ATC	cefuroximaxetil
Cefuroxime axetil	CXA	no ATC	cefuroxime axetil
Cefuroxime axetil	CXA	no ATC	celocid
Cefuroxime axetil	CXA	no ATC	cepazine
Cefuroxime axetil	CXA	no ATC	cethixim
Cefuroxime axetil	CXA	no ATC	cetoxil
Cefuroxime axetil	CXA	no ATC	coliofossim
Cefuroxime axetil	CXA	no ATC	elobact
Cefuroxime axetil	CXA	no ATC	forcef
Cefuroxime axetil	CXA	no ATC	furoxime
Cefuroxime axetil	CXA	no ATC	kalcef
Cefuroxime axetil	CXA	no ATC	maxitil
Cefuroxime axetil	CXA	no ATC	medoxm
Cefuroxime axetil	CXA	no ATC	nivador
Cefuroxime axetil	CXA	no ATC	zinnat
Cefuroxime/metronidazole	CFM2	J01RA03	cefuroxime/metronidazole
Cefuzonam	ZON	J01RA03	cefuzonam
Cefuzonam	ZON	J01RA03	cefuzonam sodium
Cefuzonam	ZON	J01RA03	cefuzoname
Cefuzonam	ZON	J01RA03	cefuzonamum
Cephalexin	LEX	J01DB01	alcephin
Cephalexin	LEX	J01DB01	alexin
Cephalexin	LEX	J01DB01	alsporin
Cephalexin	LEX	J01DB01	anhydrous cefalexin
Cephalexin	LEX	J01DB01	anhydrous cephalexin
Cephalexin	LEX	J01DB01	biocef
Cephalexin	LEX	J01DB01	carnosporin
Cephalexin	LEX	J01DB01	cefablan
Cephalexin	LEX	J01DB01	cefadal
Cephalexin	LEX	J01DB01	cefadin
Cephalexin	LEX	J01DB01	cefadina
Cephalexin	LEX	J01DB01	cefaleksin
Cephalexin	LEX	J01DB01	cefalessina
Cephalexin	LEX	J01DB01	cefalexin
Cephalexin	LEX	J01DB01	cefalexin anhydrous
Cephalexin	LEX	J01DB01	cefalexina
Cephalexin	LEX	J01DB01	cefalexine
Cephalexin	LEX	J01DB01	cefalexinum
Cephalexin	LEX	J01DB01	cefalin
Cephalexin	LEX	J01DB01	cefaloto
Cephalexin	LEX	J01DB01	cefaseptin
Cephalexin	LEX	J01DB01	ceflax
Cephalexin	LEX	J01DB01	ceforal
Cephalexin	LEX	J01DB01	cefovit
Cephalexin	LEX	J01DB01	celexin
Cephalexin	LEX	J01DB01	cepastar
Cephalexin	LEX	J01DB01	cepexin
Cephalexin	LEX	J01DB01	cephacillin
Cephalexin	LEX	J01DB01	cephalexin
Cephalexin	LEX	J01DB01	cephalexin anhydrous
Cephalexin	LEX	J01DB01	cephalexine
Cephalexin	LEX	J01DB01	cephalexinum
Cephalexin	LEX	J01DB01	cephanasten
Cephalexin	LEX	J01DB01	cephaxin
Cephalexin	LEX	J01DB01	cephin
Cephalexin	LEX	J01DB01	ceporex
Cephalexin	LEX	J01DB01	ceporex forte
Cephalexin	LEX	J01DB01	ceporexin
Cephalexin	LEX	J01DB01	ceporexine
Cephalexin	LEX	J01DB01	cerexin
Cephalexin	LEX	J01DB01	cerexins
Cephalexin	LEX	J01DB01	cophalexin
Cephalexin	LEX	J01DB01	durantel
Cephalexin	LEX	J01DB01	durantel ds
Cephalexin	LEX	J01DB01	erocetin
Cephalexin	LEX	J01DB01	factagard
Cephalexin	LEX	J01DB01	felexin
Cephalexin	LEX	J01DB01	ibilex
Cephalexin	LEX	J01DB01	ibrexin
Cephalexin	LEX	J01DB01	inphalex
Cephalexin	LEX	J01DB01	kefalospes
Cephalexin	LEX	J01DB01	keflet
Cephalexin	LEX	J01DB01	keflex
Cephalexin	LEX	J01DB01	kefolan
Cephalexin	LEX	J01DB01	keforal
Cephalexin	LEX	J01DB01	keftab
Cephalexin	LEX	J01DB01	kekrinal
Cephalexin	LEX	J01DB01	kidolex
Cephalexin	LEX	J01DB01	lafarine
Cephalexin	LEX	J01DB01	larixin
Cephalexin	LEX	J01DB01	lenocef
Cephalexin	LEX	J01DB01	lexibiotico
Cephalexin	LEX	J01DB01	lonflex
Cephalexin	LEX	J01DB01	lopilexin
Cephalexin	LEX	J01DB01	madlexin
Cephalexin	LEX	J01DB01	mamalexin
Cephalexin	LEX	J01DB01	mamlexin
Cephalexin	LEX	J01DB01	medoxine
Cephalexin	LEX	J01DB01	neokef
Cephalexin	LEX	J01DB01	neolexina
Cephalexin	LEX	J01DB01	novolexin
Cephalexin	LEX	J01DB01	optocef
Cephalexin	LEX	J01DB01	oracef
Cephalexin	LEX	J01DB01	oriphex
Cephalexin	LEX	J01DB01	oroxin
Cephalexin	LEX	J01DB01	ortisporina
Cephalexin	LEX	J01DB01	ospexin
Cephalexin	LEX	J01DB01	palitrex
Cephalexin	LEX	J01DB01	panixine disperdose
Cephalexin	LEX	J01DB01	pectril
Cephalexin	LEX	J01DB01	pyassan
Cephalexin	LEX	J01DB01	roceph
Cephalexin	LEX	J01DB01	roceph distab
Cephalexin	LEX	J01DB01	sanaxin
Cephalexin	LEX	J01DB01	sartosona
Cephalexin	LEX	J01DB01	sencephalin
Cephalexin	LEX	J01DB01	sepexin
Cephalexin	LEX	J01DB01	servispor
Cephalexin	LEX	J01DB01	sialexin
Cephalexin	LEX	J01DB01	sinthecillin
Cephalexin	LEX	J01DB01	sporicef
Cephalexin	LEX	J01DB01	sporidex
Cephalexin	LEX	J01DB01	syncle
Cephalexin	LEX	J01DB01	synecl
Cephalexin	LEX	J01DB01	tepaxin
Cephalexin	LEX	J01DB01	tokiolexin
Cephalexin	LEX	J01DB01	uphalexin
Cephalexin	LEX	J01DB01	voxxim
Cephalexin	LEX	J01DB01	winlex
Cephalexin	LEX	J01DB01	zozarine
Cephalothin	CEP	J01DB03	cefalothin
Cephalothin	CEP	J01DB03	cefalotin
Cephalothin	CEP	J01DB03	cefalotina
Cephalothin	CEP	J01DB03	cefalotina fabra
Cephalothin	CEP	J01DB03	cefalotine
Cephalothin	CEP	J01DB03	cefalotinum
Cephalothin	CEP	J01DB03	cemastin
Cephalothin	CEP	J01DB03	cephalothinum
Cephalothin	CEP	J01DB03	cephalotin
Cephalothin	CEP	J01DB03	coaxin
Cephalothin	CEP	J01DB03	keflin
Cephalothin	CEP	J01DB03	seffin
Cephapirin	HAP	J01DB08	ambrocef
Cephapirin	HAP	J01DB08	cefadyl
Cephapirin	HAP	J01DB08	cefapilin
Cephapirin	HAP	J01DB08	cefapirin
Cephapirin	HAP	J01DB08	cefapirina
Cephapirin	HAP	J01DB08	cefapirine
Cephapirin	HAP	J01DB08	cefapirinum
Cephapirin	HAP	J01DB08	cefaprin
Cephapirin	HAP	J01DB08	cefaprin sodium
Cephapirin	HAP	J01DB08	cefatrex
Cephapirin	HAP	J01DB08	cefatrexyl
Cephapirin	HAP	J01DB08	cephapirine
Cephapirin	HAP	J01DB08	metricure
Cephradine	CED	J01DB09	anspor
Cephradine	CED	J01DB09	cefradin
Cephradine	CED	J01DB09	cefradina
Cephradine	CED	J01DB09	cefradine
Cephradine	CED	J01DB09	cefradinum
Cephradine	CED	J01DB09	cekodin
Cephradine	CED	J01DB09	cephradin
Cephradine	CED	J01DB09	cephradine
Cephradine	CED	J01DB09	eskacef
Cephradine	CED	J01DB09	infexin
Cephradine	CED	J01DB09	megace f
Cephradine	CED	J01DB09	megacef
Cephradine	CED	J01DB09	sefril
Cephradine	CED	J01DB09	velocef
Cephradine	CED	J01DB09	velosef
Cetocycline	CTO	no ATC	cetocycline
Cetocycline	CTO	no ATC	cetocyline
Cetocycline	CTO	no ATC	cetotetrine
Chloramphenicol	CHL	J01BA01	alficetyn
Chloramphenicol	CHL	J01BA01	ambofen
Chloramphenicol	CHL	J01BA01	amphenicol
Chloramphenicol	CHL	J01BA01	amphicol
Chloramphenicol	CHL	J01BA01	amseclor
Chloramphenicol	CHL	J01BA01	anacetin
Chloramphenicol	CHL	J01BA01	aquamycetin
Chloramphenicol	CHL	J01BA01	austracil
Chloramphenicol	CHL	J01BA01	austracol
Chloramphenicol	CHL	J01BA01	biocetin
Chloramphenicol	CHL	J01BA01	biophenicol
Chloramphenicol	CHL	J01BA01	catilan
Chloramphenicol	CHL	J01BA01	ch loramex
Chloramphenicol	CHL	J01BA01	chemiceticol
Chloramphenicol	CHL	J01BA01	chemicetin
Chloramphenicol	CHL	J01BA01	chemicetina
Chloramphenicol	CHL	J01BA01	chlomin
Chloramphenicol	CHL	J01BA01	chlomycol
Chloramphenicol	CHL	J01BA01	chloramex
Chloramphenicol	CHL	J01BA01	chloramfenikol
Chloramphenicol	CHL	J01BA01	chloramficin
Chloramphenicol	CHL	J01BA01	chloramfilin
Chloramphenicol	CHL	J01BA01	chloramphenicol
Chloramphenicol	CHL	J01BA01	chloramphenicole
Chloramphenicol	CHL	J01BA01	chloramphenicolum
Chloramphenicol	CHL	J01BA01	chloramsaar
Chloramphenicol	CHL	J01BA01	chlorasol
Chloramphenicol	CHL	J01BA01	chlorbiotic
Chloramphenicol	CHL	J01BA01	chloricol
Chloramphenicol	CHL	J01BA01	chlormycetin r
Chloramphenicol	CHL	J01BA01	chlornitromycin
Chloramphenicol	CHL	J01BA01	chloroamphenicol
Chloramphenicol	CHL	J01BA01	chlorocaps
Chloramphenicol	CHL	J01BA01	chlorocid
Chloramphenicol	CHL	J01BA01	chlorocid s
Chloramphenicol	CHL	J01BA01	chlorocide
Chloramphenicol	CHL	J01BA01	chlorocidin c
Chloramphenicol	CHL	J01BA01	chlorocidin c tetran
Chloramphenicol	CHL	J01BA01	chlorocin
Chloramphenicol	CHL	J01BA01	chlorocol
Chloramphenicol	CHL	J01BA01	chlorofair
Chloramphenicol	CHL	J01BA01	chloroject l
Chloramphenicol	CHL	J01BA01	chloromax
Chloramphenicol	CHL	J01BA01	chloromycetin
Chloramphenicol	CHL	J01BA01	chloromycetny
Chloramphenicol	CHL	J01BA01	chloromyxin
Chloramphenicol	CHL	J01BA01	chloronitrin
Chloramphenicol	CHL	J01BA01	chloroptic
Chloramphenicol	CHL	J01BA01	chloroptic s.o.p
Chloramphenicol	CHL	J01BA01	chloroptic s.o.p.
Chloramphenicol	CHL	J01BA01	chlorovules
Chloramphenicol	CHL	J01BA01	chlorsig
Chloramphenicol	CHL	J01BA01	cidocetine
Chloramphenicol	CHL	J01BA01	ciplamycetin
Chloramphenicol	CHL	J01BA01	cloramfen
Chloramphenicol	CHL	J01BA01	cloramfenicol
Chloramphenicol	CHL	J01BA01	cloramfenicolo
Chloramphenicol	CHL	J01BA01	cloramficin
Chloramphenicol	CHL	J01BA01	cloramical
Chloramphenicol	CHL	J01BA01	cloramicol
Chloramphenicol	CHL	J01BA01	cloramidina
Chloramphenicol	CHL	J01BA01	cloranfenicol
Chloramphenicol	CHL	J01BA01	cloroamfenicolo
Chloramphenicol	CHL	J01BA01	clorocyn
Chloramphenicol	CHL	J01BA01	cloromisan
Chloramphenicol	CHL	J01BA01	cloromissan
Chloramphenicol	CHL	J01BA01	clorosintex
Chloramphenicol	CHL	J01BA01	comycetin
Chloramphenicol	CHL	J01BA01	cylphenicol
Chloramphenicol	CHL	J01BA01	desphen
Chloramphenicol	CHL	J01BA01	detreomycin
Chloramphenicol	CHL	J01BA01	detreomycine
Chloramphenicol	CHL	J01BA01	dextromycetin
Chloramphenicol	CHL	J01BA01	doctamicina
Chloramphenicol	CHL	J01BA01	duphenicol
Chloramphenicol	CHL	J01BA01	econochlor
Chloramphenicol	CHL	J01BA01	embacetin
Chloramphenicol	CHL	J01BA01	emetren
Chloramphenicol	CHL	J01BA01	enicol
Chloramphenicol	CHL	J01BA01	enteromycetin
Chloramphenicol	CHL	J01BA01	erbaplast
Chloramphenicol	CHL	J01BA01	ertilen
Chloramphenicol	CHL	J01BA01	f armicetina
Chloramphenicol	CHL	J01BA01	farmicetina
Chloramphenicol	CHL	J01BA01	fenicol
Chloramphenicol	CHL	J01BA01	globenicol
Chloramphenicol	CHL	J01BA01	glorous
Chloramphenicol	CHL	J01BA01	halomycetin
Chloramphenicol	CHL	J01BA01	hortfenicol
Chloramphenicol	CHL	J01BA01	interomycetine
Chloramphenicol	CHL	J01BA01	intramycetin
Chloramphenicol	CHL	J01BA01	intramyctin
Chloramphenicol	CHL	J01BA01	isicetin
Chloramphenicol	CHL	J01BA01	ismicetina
Chloramphenicol	CHL	J01BA01	isophenicol
Chloramphenicol	CHL	J01BA01	isopto fenicol
Chloramphenicol	CHL	J01BA01	juvamycetin
Chloramphenicol	CHL	J01BA01	kamaver
Chloramphenicol	CHL	J01BA01	kemicetina
Chloramphenicol	CHL	J01BA01	kemicetine
Chloramphenicol	CHL	J01BA01	kloramfenikol
Chloramphenicol	CHL	J01BA01	klorita
Chloramphenicol	CHL	J01BA01	klorocid s
Chloramphenicol	CHL	J01BA01	laevomycetinum
Chloramphenicol	CHL	J01BA01	leukamycin
Chloramphenicol	CHL	J01BA01	leukomyan
Chloramphenicol	CHL	J01BA01	leukomycin
Chloramphenicol	CHL	J01BA01	levocin
Chloramphenicol	CHL	J01BA01	levomicetina
Chloramphenicol	CHL	J01BA01	levomitsetin
Chloramphenicol	CHL	J01BA01	levomycetin
Chloramphenicol	CHL	J01BA01	levoplast
Chloramphenicol	CHL	J01BA01	levosin
Chloramphenicol	CHL	J01BA01	levovetin
Chloramphenicol	CHL	J01BA01	loromicetina
Chloramphenicol	CHL	J01BA01	loromisan
Chloramphenicol	CHL	J01BA01	loromisin
Chloramphenicol	CHL	J01BA01	mastiphen
Chloramphenicol	CHL	J01BA01	mediamycetine
Chloramphenicol	CHL	J01BA01	medichol
Chloramphenicol	CHL	J01BA01	micloretin
Chloramphenicol	CHL	J01BA01	micochlorine
Chloramphenicol	CHL	J01BA01	micoclorina
Chloramphenicol	CHL	J01BA01	microcetina
Chloramphenicol	CHL	J01BA01	mychel
Chloramphenicol	CHL	J01BA01	mycinol
Chloramphenicol	CHL	J01BA01	myclocin
Chloramphenicol	CHL	J01BA01	mycochlorin
Chloramphenicol	CHL	J01BA01	myscel
Chloramphenicol	CHL	J01BA01	normimycin v
Chloramphenicol	CHL	J01BA01	novochlorocap
Chloramphenicol	CHL	J01BA01	novomycetin
Chloramphenicol	CHL	J01BA01	novophenicol
Chloramphenicol	CHL	J01BA01	ocuphenicol
Chloramphenicol	CHL	J01BA01	oftalent
Chloramphenicol	CHL	J01BA01	oleomycetin
Chloramphenicol	CHL	J01BA01	opclor
Chloramphenicol	CHL	J01BA01	opelor
Chloramphenicol	CHL	J01BA01	ophthochlor
Chloramphenicol	CHL	J01BA01	ophthocort
Chloramphenicol	CHL	J01BA01	ophtochlor
Chloramphenicol	CHL	J01BA01	optomycin
Chloramphenicol	CHL	J01BA01	otachron
Chloramphenicol	CHL	J01BA01	otophen
Chloramphenicol	CHL	J01BA01	pantovernil
Chloramphenicol	CHL	J01BA01	paraxin
Chloramphenicol	CHL	J01BA01	pentamycetin
Chloramphenicol	CHL	J01BA01	quemicetina
Chloramphenicol	CHL	J01BA01	rivomycin
Chloramphenicol	CHL	J01BA01	romphenil
Chloramphenicol	CHL	J01BA01	ronfenil
Chloramphenicol	CHL	J01BA01	ronphenil
Chloramphenicol	CHL	J01BA01	septicol
Chloramphenicol	CHL	J01BA01	sificetina
Chloramphenicol	CHL	J01BA01	sintomicetina
Chloramphenicol	CHL	J01BA01	sintomicetine r
Chloramphenicol	CHL	J01BA01	sno phenicol
Chloramphenicol	CHL	J01BA01	soluthor
Chloramphenicol	CHL	J01BA01	stanomycetin
Chloramphenicol	CHL	J01BA01	synthomycetin
Chloramphenicol	CHL	J01BA01	synthomycetine
Chloramphenicol	CHL	J01BA01	synthomycine
Chloramphenicol	CHL	J01BA01	syntomycin
Chloramphenicol	CHL	J01BA01	tevcocin
Chloramphenicol	CHL	J01BA01	tevcosin
Chloramphenicol	CHL	J01BA01	tifomycin
Chloramphenicol	CHL	J01BA01	tifomycine
Chloramphenicol	CHL	J01BA01	tiromycetin
Chloramphenicol	CHL	J01BA01	treomicetina
Chloramphenicol	CHL	J01BA01	unimycetin
Chloramphenicol	CHL	J01BA01	veticol
Chloramphenicol	CHL	J01BA01	vice ton
Chloramphenicol	CHL	J01BA01	viceton
Chlortetracycline	CTE	J01AA03	acronize
Chlortetracycline	CTE	J01AA03	aueromycin
Chlortetracycline	CTE	J01AA03	aureocina
Chlortetracycline	CTE	J01AA03	aureomycin
Chlortetracycline	CTE	J01AA03	aureomykoin
Chlortetracycline	CTE	J01AA03	biomitsin
Chlortetracycline	CTE	J01AA03	biomycin
Chlortetracycline	CTE	J01AA03	biomycin a
Chlortetracycline	CTE	J01AA03	chlormax
Chlortetracycline	CTE	J01AA03	chlorotetracycline
Chlortetracycline	CTE	J01AA03	chlortetracycline
Chlortetracycline	CTE	J01AA03	chlortetracyclinum
Chlortetracycline	CTE	J01AA03	chrysomykine
Chlortetracycline	CTE	J01AA03	clortetraciclina
Chlortetracycline	CTE	J01AA03	duomycin
Chlortetracycline	CTE	J01AA03	flamycin
Chlortetracycline	CTE	J01AA03	uromycin
Ciclacillin	CIC	no ATC	bastcillin
Ciclacillin	CIC	no ATC	calthor
Ciclacillin	CIC	no ATC	ciclacilina
Ciclacillin	CIC	no ATC	ciclacillin
Ciclacillin	CIC	no ATC	ciclacilline
Ciclacillin	CIC	no ATC	ciclacillinum
Ciclacillin	CIC	no ATC	ciclacillum
Ciclacillin	CIC	no ATC	citosarin
Ciclacillin	CIC	no ATC	cyclacillin
Ciclacillin	CIC	no ATC	cyclapen
Ciclacillin	CIC	no ATC	noblicil
Ciclacillin	CIC	no ATC	orfilina
Ciclacillin	CIC	no ATC	peamezin
Ciclacillin	CIC	no ATC	syngacillin
Ciclacillin	CIC	no ATC	ultracillin
Ciclacillin	CIC	no ATC	vastcillin
Ciclacillin	CIC	no ATC	vipicil
Ciclacillin	CIC	no ATC	wyvital
Cinoxacin	CIN	J01MB06	azolinic acid
Cinoxacin	CIN	J01MB06	cinobac
Cinoxacin	CIN	J01MB06	cinobactin
Cinoxacin	CIN	J01MB06	cinoxacin
Cinoxacin	CIN	J01MB06	cinoxacine
Cinoxacin	CIN	J01MB06	cinoxacino
Cinoxacin	CIN	J01MB06	cinoxacinum
Cinoxacin	CIN	J01MB06	clinoxacin
Cinoxacin	CIN	J01MB06	noxigram
Cinoxacin	CIN	J01MB06	uronorm
Ciprofloxacin	CIP	J01MA02	alcon cilox
Ciprofloxacin	CIP	J01MA02	auripro
Ciprofloxacin	CIP	J01MA02	bacquinor
Ciprofloxacin	CIP	J01MA02	baflox
Ciprofloxacin	CIP	J01MA02	baycip
Ciprofloxacin	CIP	J01MA02	bernoflox
Ciprofloxacin	CIP	J01MA02	cetraxal
Ciprofloxacin	CIP	J01MA02	ciflox
Ciprofloxacin	CIP	J01MA02	cifloxin
Ciprofloxacin	CIP	J01MA02	ciloxan
Ciprofloxacin	CIP	J01MA02	ciplus
Ciprofloxacin	CIP	J01MA02	ciprecu
Ciprofloxacin	CIP	J01MA02	ciprine
Ciprofloxacin	CIP	J01MA02	ciprinol
Ciprofloxacin	CIP	J01MA02	cipro i.v.
Ciprofloxacin	CIP	J01MA02	cipro iv
Ciprofloxacin	CIP	J01MA02	cipro xl
Ciprofloxacin	CIP	J01MA02	cipro xr
Ciprofloxacin	CIP	J01MA02	ciprobay
Ciprofloxacin	CIP	J01MA02	ciprobay uro
Ciprofloxacin	CIP	J01MA02	ciprocinol
Ciprofloxacin	CIP	J01MA02	ciprodar
Ciprofloxacin	CIP	J01MA02	ciproflox
Ciprofloxacin	CIP	J01MA02	ciprofloxacin
Ciprofloxacin	CIP	J01MA02	ciprofloxacina
Ciprofloxacin	CIP	J01MA02	ciprofloxacine
Ciprofloxacin	CIP	J01MA02	ciprofloxacino
Ciprofloxacin	CIP	J01MA02	ciprofloxacinum
Ciprofloxacin	CIP	J01MA02	ciprogis
Ciprofloxacin	CIP	J01MA02	ciprolin
Ciprofloxacin	CIP	J01MA02	ciprolon
Ciprofloxacin	CIP	J01MA02	cipromycin
Ciprofloxacin	CIP	J01MA02	ciproquinol
Ciprofloxacin	CIP	J01MA02	ciprowin
Ciprofloxacin	CIP	J01MA02	ciproxan
Ciprofloxacin	CIP	J01MA02	ciproxin
Ciprofloxacin	CIP	J01MA02	ciproxina
Ciprofloxacin	CIP	J01MA02	ciproxine
Ciprofloxacin	CIP	J01MA02	ciriax
Ciprofloxacin	CIP	J01MA02	citopcin
Ciprofloxacin	CIP	J01MA02	corsacin
Ciprofloxacin	CIP	J01MA02	cyprobay
Ciprofloxacin	CIP	J01MA02	fimoflox
Ciprofloxacin	CIP	J01MA02	flociprin
Ciprofloxacin	CIP	J01MA02	ipiflox
Ciprofloxacin	CIP	J01MA02	italnik
Ciprofloxacin	CIP	J01MA02	linhaliq
Ciprofloxacin	CIP	J01MA02	otiprio
Ciprofloxacin	CIP	J01MA02	probiox
Ciprofloxacin	CIP	J01MA02	proflaxin
Ciprofloxacin	CIP	J01MA02	quinolid
Ciprofloxacin	CIP	J01MA02	quintor
Ciprofloxacin	CIP	J01MA02	rancif
Ciprofloxacin	CIP	J01MA02	roxytal
Ciprofloxacin	CIP	J01MA02	septicide
Ciprofloxacin	CIP	J01MA02	sophixin ofteno
Ciprofloxacin	CIP	J01MA02	spitacin
Ciprofloxacin	CIP	J01MA02	superocin
Ciprofloxacin	CIP	J01MA02	velmonit
Ciprofloxacin	CIP	J01MA02	velomonit
Ciprofloxacin	CIP	J01MA02	zumaflox
Clarithromycin	CLR	J01FA09	abbotic
Clarithromycin	CLR	J01FA09	astromen
Clarithromycin	CLR	J01FA09	biaxin
Clarithromycin	CLR	J01FA09	biaxin filmtab
Clarithromycin	CLR	J01FA09	biaxin hp
Clarithromycin	CLR	J01FA09	biaxin xl
Clarithromycin	CLR	J01FA09	biaxin xl filmtab
Clarithromycin	CLR	J01FA09	bicrolid
Clarithromycin	CLR	J01FA09	clacee
Clarithromycin	CLR	J01FA09	clacid
Clarithromycin	CLR	J01FA09	clacine
Clarithromycin	CLR	J01FA09	clambiotic
Clarithromycin	CLR	J01FA09	clarem
Clarithromycin	CLR	J01FA09	claribid
Clarithromycin	CLR	J01FA09	claricide
Clarithromycin	CLR	J01FA09	claridar
Clarithromycin	CLR	J01FA09	claripen
Clarithromycin	CLR	J01FA09	clarith
Clarithromycin	CLR	J01FA09	clarithromycin
Clarithromycin	CLR	J01FA09	clarithromycine
Clarithromycin	CLR	J01FA09	clarithromycinum
Clarithromycin	CLR	J01FA09	claritromicina
Clarithromycin	CLR	J01FA09	clathromycin
Clarithromycin	CLR	J01FA09	crixan
Clarithromycin	CLR	J01FA09	cyllid
Clarithromycin	CLR	J01FA09	cyllind
Clarithromycin	CLR	J01FA09	fromilid
Clarithromycin	CLR	J01FA09	heliclar
Clarithromycin	CLR	J01FA09	klabax
Clarithromycin	CLR	J01FA09	klacid
Clarithromycin	CLR	J01FA09	klaciped
Clarithromycin	CLR	J01FA09	klaricid
Clarithromycin	CLR	J01FA09	klaricid h.p
Clarithromycin	CLR	J01FA09	klaricid h.p.
Clarithromycin	CLR	J01FA09	klaricid pediatric
Clarithromycin	CLR	J01FA09	klaricid xl
Clarithromycin	CLR	J01FA09	klarid
Clarithromycin	CLR	J01FA09	klarin
Clarithromycin	CLR	J01FA09	kofron
Clarithromycin	CLR	J01FA09	mabicrol
Clarithromycin	CLR	J01FA09	macladin
Clarithromycin	CLR	J01FA09	maclar
Clarithromycin	CLR	J01FA09	veclam
Clarithromycin	CLR	J01FA09	vikrol
Clarithromycin	CLR	J01FA09	zeclar
Clavulanic acid	CLA1	no ATC	acide clavulanique
Clavulanic acid	CLA1	no ATC	acido clavulanico
Clavulanic acid	CLA1	no ATC	acidum clavulanicum
Clavulanic acid	CLA1	no ATC	clavulanate
Clavulanic acid	CLA1	no ATC	clavulanate acid
Clavulanic acid	CLA1	no ATC	clavulanate lithium
Clavulanic acid	CLA1	no ATC	clavulanic acid
Clavulanic acid	CLA1	no ATC	clavulansaeure
Clavulanic acid	CLA1	no ATC	clavulansaure
Clavulanic acid	CLA1	no ATC	clavulinic acid
Clavulanic acid	CLA1	no ATC	clavulox
Clavulanic acid	CLA1	no ATC	sodium clavulanate
Clinafloxacin	CLX	no ATC	clinafloxacin
Clindamycin	CLI	J01FF01	antirobe
Clindamycin	CLI	J01FF01	chlolincocin
Clindamycin	CLI	J01FF01	clindaderm
Clindamycin	CLI	J01FF01	clindamicina
Clindamycin	CLI	J01FF01	clindamycin
Clindamycin	CLI	J01FF01	clindamycine
Clindamycin	CLI	J01FF01	clindamycinum
Clindamycin	CLI	J01FF01	clinimycin
Clindamycin	CLI	J01FF01	dalacin c
Clindamycin	CLI	J01FF01	dalacine
Clindamycin	CLI	J01FF01	klimicin
Clindamycin	CLI	J01FF01	sobelin
Clofoctol	CLF1	J01XX03	clofoctol
Clofoctol	CLF1	J01XX03	clofoctolo
Clofoctol	CLF1	J01XX03	clofoctolum
Clofoctol	CLF1	J01XX03	gramplus
Clofoctol	CLF1	J01XX03	octofene
Clometocillin	CLM	J01CE07	chlomethocillin
Clometocillin	CLM	J01CE07	clometacillin
Clometocillin	CLM	J01CE07	clometocilina
Clometocillin	CLM	J01CE07	clometocillin
Clometocillin	CLM	J01CE07	clometocilline
Clometocillin	CLM	J01CE07	clometocillinum
Clometocillin	CLM	J01CE07	rixapen
Clomocycline	CLM1	J01AA11	chlormethylencycline
Clomocycline	CLM1	J01AA11	clomociclina
Clomocycline	CLM1	J01AA11	clomocyclin
Clomocycline	CLM1	J01AA11	clomocycline
Clomocycline	CLM1	J01AA11	clomocyclinum
Clomocycline	CLM1	J01AA11	megaclor
Cloxacillin	CLO	J01CF02	chloroxacillin
Cloxacillin	CLO	J01CF02	clossacillina
Cloxacillin	CLO	J01CF02	cloxacilina
Cloxacillin	CLO	J01CF02	cloxacillin
Cloxacillin	CLO	J01CF02	cloxacillin sodium
Cloxacillin	CLO	J01CF02	cloxacilline
Cloxacillin	CLO	J01CF02	cloxacillinna
Cloxacillin	CLO	J01CF02	cloxacillinum
Cloxacillin	CLO	J01CF02	cloxapen
Cloxacillin	CLO	J01CF02	methocillin s
Cloxacillin	CLO	J01CF02	orbenin
Cloxacillin	CLO	J01CF02	syntarpen
Cloxacillin	CLO	J01CF02	tegopen
Colistin	COL	J01XB01	belcomycine
Colistin	COL	J01XB01	colimycin
Colistin	COL	J01XB01	colimycin sulphate
Colistin	COL	J01XB01	colisticin
Colistin	COL	J01XB01	colistimethate
Colistin	COL	J01XB01	colistimethate sodium
Colistin	COL	J01XB01	colistin sulfate
Colistin	COL	J01XB01	colistin sulphate
Colistin	COL	J01XB01	colomycin
Colistin	COL	J01XB01	coly-mycin
Colistin	COL	J01XB01	polymyxin e
Colistin	COL	J01XB01	polymyxin e. sulfate
Colistin	COL	J01XB01	promixin
Colistin	COL	J01XB01	totazina
Colistin/polysorbate	COP	no ATC	colistin/polysorbate
Dalbavancin	DAL	J01XA04	dalbavancin
Dalbavancin	DAL	J01XA04	dalvance
Danofloxacin	DAN	no ATC	advocin
Danofloxacin	DAN	no ATC	danofloxacin
Danofloxacin	DAN	no ATC	danofloxacine
Danofloxacin	DAN	no ATC	danofloxacino
Danofloxacin	DAN	no ATC	danofloxacinum
Daptomycin	DAP	J01XX09	cidecin
Daptomycin	DAP	J01XX09	cubicin
Daptomycin	DAP	J01XX09	dapcin
Daptomycin	DAP	J01XX09	daptomicina
Daptomycin	DAP	J01XX09	daptomycine
Daptomycin	DAP	J01XX09	daptomycinum
Delafloxacin	DFX	no ATC	baxdela
Delafloxacin	DFX	no ATC	delafloxacin
Delafloxacin	DFX	no ATC	delafloxacinum
Demeclocycline	DEM	J01AA01	bioterciclin
Demeclocycline	DEM	J01AA01	clortetrin
Demeclocycline	DEM	J01AA01	deganol
Demeclocycline	DEM	J01AA01	demeclociclina
Demeclocycline	DEM	J01AA01	demeclocycline
Demeclocycline	DEM	J01AA01	demeclocyclinum
Demeclocycline	DEM	J01AA01	demeclor
Demeclocycline	DEM	J01AA01	demetraclin
Demeclocycline	DEM	J01AA01	diuciclin
Demeclocycline	DEM	J01AA01	elkamicina
Demeclocycline	DEM	J01AA01	ledermycin
Demeclocycline	DEM	J01AA01	mexocine
Demeclocycline	DEM	J01AA01	novotriclina
Demeclocycline	DEM	J01AA01	perciclina
Demeclocycline	DEM	J01AA01	sumaclina
Dibekacin	DKB	J01GB09	debecacin
Dibekacin	DKB	J01GB09	dibekacin
Dibekacin	DKB	J01GB09	dibekacin sulfate
Dibekacin	DKB	J01GB09	dibekacina
Dibekacin	DKB	J01GB09	dibekacine
Dibekacin	DKB	J01GB09	dibekacinum
Dibekacin	DKB	J01GB09	dideoxykanamycin b
Dibekacin	DKB	J01GB09	kappati
Dibekacin	DKB	J01GB09	orbicin
Dibekacin	DKB	J01GB09	panamicin
Dicloxacillin	DIC	J01CF01	dichloroxacillin
Dicloxacillin	DIC	J01CF01	diclossacillina
Dicloxacillin	DIC	J01CF01	dicloxaciclin
Dicloxacillin	DIC	J01CF01	dicloxacilin
Dicloxacillin	DIC	J01CF01	dicloxacilina
Dicloxacillin	DIC	J01CF01	dicloxacillin
Dicloxacillin	DIC	J01CF01	dicloxacillin sodium
Dicloxacillin	DIC	J01CF01	dicloxacillina
Dicloxacillin	DIC	J01CF01	dicloxacilline
Dicloxacillin	DIC	J01CF01	dicloxacillinum
Dicloxacillin	DIC	J01CF01	dicloxacycline
Dicloxacillin	DIC	J01CF01	dycill
Dicloxacillin	DIC	J01CF01	dynapen
Dicloxacillin	DIC	J01CF01	maclicine
Dicloxacillin	DIC	J01CF01	nm|| dicloxacillin
Dicloxacillin	DIC	J01CF01	pathocil
Difloxacin	DIF	no ATC	difloxacin
Dirithromycin	DIR	J01FA13	dirithromycin
Dirithromycin	DIR	J01FA13	dirithromycine
Dirithromycin	DIR	J01FA13	dirithromycinum
Dirithromycin	DIR	J01FA13	diritromicina
Dirithromycin	DIR	J01FA13	divitross
Dirithromycin	DIR	J01FA13	dynabac
Dirithromycin	DIR	J01FA13	noriclan
Dirithromycin	DIR	J01FA13	valodin
Doripenem	DOR	J01DH04	doribax
Doripenem	DOR	J01DH04	doripenem
Doripenem	DOR	J01DH04	doripenem hydrate
Doripenem	DOR	J01DH04	finibax
Doxycycline	DOX	J01AA02	atridox
Doxycycline	DOX	J01AA02	azudoxat
Doxycycline	DOX	J01AA02	deoxymykoin
Doxycycline	DOX	J01AA02	dossiciclina
Doxycycline	DOX	J01AA02	doxcycline anhydrous
Doxycycline	DOX	J01AA02	doxiciclina
Doxycycline	DOX	J01AA02	doxitard
Doxycycline	DOX	J01AA02	doxivetin
Doxycycline	DOX	J01AA02	doxycen
Doxycycline	DOX	J01AA02	doxychel
Doxycycline	DOX	J01AA02	doxycin
Doxycycline	DOX	J01AA02	doxycyclin
Doxycycline	DOX	J01AA02	doxycycline
Doxycycline	DOX	J01AA02	doxycycline calcium
Doxycycline	DOX	J01AA02	doxycycline hyclate
Doxycycline	DOX	J01AA02	doxycyclinum
Doxycycline	DOX	J01AA02	doxylin
Doxycycline	DOX	J01AA02	doxysol
Doxycycline	DOX	J01AA02	doxytec
Doxycycline	DOX	J01AA02	doxytetracycline
Doxycycline	DOX	J01AA02	hydramycin
Doxycycline	DOX	J01AA02	investin
Doxycycline	DOX	J01AA02	jenacyclin
Doxycycline	DOX	J01AA02	liviatin
Doxycycline	DOX	J01AA02	monodox
Doxycycline	DOX	J01AA02	oracea
Doxycycline	DOX	J01AA02	periostat
Doxycycline	DOX	J01AA02	ronaxan
Doxycycline	DOX	J01AA02	spanor
Doxycycline	DOX	J01AA02	supracyclin
Doxycycline	DOX	J01AA02	vibramycin
Doxycycline	DOX	J01AA02	vibramycin novum
Doxycycline	DOX	J01AA02	vibramycine
Doxycycline	DOX	J01AA02	vibravenos
Doxycycline	DOX	J01AA02	zenavod
Econazole	ECO	J01XDXX	econazol
Econazole	ECO	J01XDXX	econazole
Econazole	ECO	J01XDXX	econazolum
Econazole	ECO	J01XDXX	ecostatin
Econazole	ECO	J01XDXX	ecostatin cream
Econazole	ECO	J01XDXX	palavale
Econazole	ECO	J01XDXX	pevaryl
Econazole	ECO	J01XDXX	spectazole
Econazole	ECO	J01XDXX	spectazole cream
Enoxacin	ENX	J01MA04	almitil
Enoxacin	ENX	J01MA04	bactidan
Enoxacin	ENX	J01MA04	bactidron
Enoxacin	ENX	J01MA04	comprecin
Enoxacin	ENX	J01MA04	enofloxacine
Enoxacin	ENX	J01MA04	enoksetin
Enoxacin	ENX	J01MA04	enoram
Enoxacin	ENX	J01MA04	enoxacin
Enoxacin	ENX	J01MA04	enoxacina
Enoxacin	ENX	J01MA04	enoxacine
Enoxacin	ENX	J01MA04	enoxacino
Enoxacin	ENX	J01MA04	enoxacinum
Enoxacin	ENX	J01MA04	enoxen
Enoxacin	ENX	J01MA04	enoxin
Enoxacin	ENX	J01MA04	enoxor
Enoxacin	ENX	J01MA04	flumark
Enoxacin	ENX	J01MA04	penetrex
Enrofloxacin	ENR	no ATC	baytril
Enrofloxacin	ENR	no ATC	enrofloxacin
Enrofloxacin	ENR	no ATC	enrofloxacine
Enrofloxacin	ENR	no ATC	enrofloxacino
Enrofloxacin	ENR	no ATC	enrofloxacinum
Enviomycin (Tuberactinomycin)	ENV	no ATC	enviomicina
Enviomycin (Tuberactinomycin)	ENV	no ATC	enviomycin
Enviomycin (Tuberactinomycin)	ENV	no ATC	enviomycina
Enviomycin (Tuberactinomycin)	ENV	no ATC	enviomycinum
Eperozolid	EPE	no ATC	eperozolid
Epicillin	EPC	J01CA07	dexacillin
Epicillin	EPC	J01CA07	dihydroampicillin
Epicillin	EPC	J01CA07	epicilina
Epicillin	EPC	J01CA07	epicillin
Epicillin	EPC	J01CA07	epicilline
Epicillin	EPC	J01CA07	epicillinum
Epiroprim	EPP	no ATC	epiroprim
Epiroprim	EPP	no ATC	epiroprima
Epiroprim	EPP	no ATC	epiroprime
Epiroprim	EPP	no ATC	epiroprimum
Eravacycline	ERV	J01AA13	eravacycline
Ertapenem	ETP	J01DH03	ertapenem
Ertapenem	ETP	J01DH03	invanz
Erythromycin	ERY	J01FA01	abboticin
Erythromycin	ERY	J01FA01	abomacetin
Erythromycin	ERY	J01FA01	acneryne
Erythromycin	ERY	J01FA01	acnesol
Erythromycin	ERY	J01FA01	akne cordes losung
Erythromycin	ERY	J01FA01	aknederm ery gel
Erythromycin	ERY	J01FA01	aknemycin
Erythromycin	ERY	J01FA01	austrias
Erythromycin	ERY	J01FA01	benzamycin
Erythromycin	ERY	J01FA01	derimer
Erythromycin	ERY	J01FA01	deripil
Erythromycin	ERY	J01FA01	dotycin
Erythromycin	ERY	J01FA01	dumotrycin
Erythromycin	ERY	J01FA01	emuvin
Erythromycin	ERY	J01FA01	emycin
Erythromycin	ERY	J01FA01	endoeritrin
Erythromycin	ERY	J01FA01	erecin
Erythromycin	ERY	J01FA01	erisone
Erythromycin	ERY	J01FA01	eritomicina
Erythromycin	ERY	J01FA01	eritrocina
Erythromycin	ERY	J01FA01	eritromicina
Erythromycin	ERY	J01FA01	ermycin
Erythromycin	ERY	J01FA01	eryacne
Erythromycin	ERY	J01FA01	eryacnen
Erythromycin	ERY	J01FA01	eryc sprinkles
Erythromycin	ERY	J01FA01	erycen
Erythromycin	ERY	J01FA01	erycette
Erythromycin	ERY	J01FA01	erycin
Erythromycin	ERY	J01FA01	erycinum
Erythromycin	ERY	J01FA01	eryderm
Erythromycin	ERY	J01FA01	erydermer
Erythromycin	ERY	J01FA01	erygel
Erythromycin	ERY	J01FA01	eryhexal
Erythromycin	ERY	J01FA01	erymax
Erythromycin	ERY	J01FA01	erymed
Erythromycin	ERY	J01FA01	erysafe
Erythromycin	ERY	J01FA01	erytab
Erythromycin	ERY	J01FA01	erythrocin
Erythromycin	ERY	J01FA01	erythrocin stearate
Erythromycin	ERY	J01FA01	erythroderm
Erythromycin	ERY	J01FA01	erythrogran
Erythromycin	ERY	J01FA01	erythroguent
Erythromycin	ERY	J01FA01	erythromid
Erythromycin	ERY	J01FA01	erythromycin
Erythromycin	ERY	J01FA01	erythromycin a
Erythromycin	ERY	J01FA01	erythromycin base
Erythromycin	ERY	J01FA01	erythromycin lactate
Erythromycin	ERY	J01FA01	erythromycine
Erythromycin	ERY	J01FA01	erythromycines
Erythromycin	ERY	J01FA01	erythromycinum
Erythromycin	ERY	J01FA01	erytop
Erythromycin	ERY	J01FA01	erytrociclin
Erythromycin	ERY	J01FA01	ilocaps
Erythromycin	ERY	J01FA01	ilosone
Erythromycin	ERY	J01FA01	iloticina
Erythromycin	ERY	J01FA01	ilotycin
Erythromycin	ERY	J01FA01	ilotycin gluceptate
Erythromycin	ERY	J01FA01	ilotycin t.s.
Erythromycin	ERY	J01FA01	inderm
Erythromycin	ERY	J01FA01	inderm gel
Erythromycin	ERY	J01FA01	indermretcin
Erythromycin	ERY	J01FA01	latotryd
Erythromycin	ERY	J01FA01	lederpax
Erythromycin	ERY	J01FA01	mephamycin
Erythromycin	ERY	J01FA01	mercina
Erythromycin	ERY	J01FA01	oftamolets
Erythromycin	ERY	J01FA01	paediathrocin
Erythromycin	ERY	J01FA01	pantoderm
Erythromycin	ERY	J01FA01	pantodrin
Erythromycin	ERY	J01FA01	pantomicina
Erythromycin	ERY	J01FA01	pce dispertab
Erythromycin	ERY	J01FA01	pharyngocin
Erythromycin	ERY	J01FA01	primacine
Erythromycin	ERY	J01FA01	propiocine
Erythromycin	ERY	J01FA01	proterytrin
Erythromycin	ERY	J01FA01	retcin
Erythromycin	ERY	J01FA01	robimycin
Erythromycin	ERY	J01FA01	romycin
Erythromycin	ERY	J01FA01	sansac
Erythromycin	ERY	J01FA01	skid gel e
Erythromycin	ERY	J01FA01	staticin
Erythromycin	ERY	J01FA01	stiemicyn
Erythromycin	ERY	J01FA01	stiemycin
Erythromycin	ERY	J01FA01	theramycin z
Erythromycin	ERY	J01FA01	tiloryth
Erythromycin	ERY	J01FA01	tiprocin
Erythromycin	ERY	J01FA01	torlamicina
Erythromycin	ERY	J01FA01	udima ery gel
Erythromycin	ERY	J01FA01	wyamycin s
Ethopabate	ETO	no ATC	amprol plus
Ethopabate	ETO	no ATC	ethopabat
Ethopabate	ETO	no ATC	ethopabate
Ethopabate	ETO	no ATC	ethyl pabate
Faropenem	FAR	J01DI03	faropenem
Faropenem	FAR	J01DI03	faropenem sodium
Faropenem	FAR	J01DI03	fropenem
Faropenem	FAR	J01DI03	fropenum sodium
Fidaxomicin	FDX	no ATC	dificid
Fidaxomicin	FDX	no ATC	dificlir
Fidaxomicin	FDX	no ATC	difimicin
Fidaxomicin	FDX	no ATC	fidaxomicin
Fidaxomicin	FDX	no ATC	lipiarmycin
Fidaxomicin	FDX	no ATC	tiacumicin b
Finafloxacin	FIN	no ATC	finafloxacin
Flavomycin	FLA	no ATC	moenomycin complex
Fleroxacin	FLE	J01MA08	fleroxacin
Fleroxacin	FLE	J01MA08	fleroxacine
Fleroxacin	FLE	J01MA08	fleroxacino
Fleroxacin	FLE	J01MA08	fleroxacinum
Fleroxacin	FLE	J01MA08	fleroxicin
Fleroxacin	FLE	J01MA08	megalocin
Fleroxacin	FLE	J01MA08	megalone
Fleroxacin	FLE	J01MA08	megalosin
Fleroxacin	FLE	J01MA08	quinodis
Flomoxef	FLO	no ATC	flomoxef
Flomoxef	FLO	no ATC	flomoxefo
Flomoxef	FLO	no ATC	flomoxefum
Florfenicol	FLR	no ATC	aquafen
Florfenicol	FLR	no ATC	florfenicol
Florfenicol	FLR	no ATC	nuflor
Florfenicol	FLR	no ATC	nuflor gold
Flucloxacillin	FLC	J01CF05	floxacillin
Flucloxacillin	FLC	J01CF05	floxapen
Flucloxacillin	FLC	J01CF05	floxapen sodium salt
Flucloxacillin	FLC	J01CF05	fluclox
Flucloxacillin	FLC	J01CF05	flucloxacilina
Flucloxacillin	FLC	J01CF05	flucloxacillin
Flucloxacillin	FLC	J01CF05	flucloxacilline
Flucloxacillin	FLC	J01CF05	flucloxacillinum
Flucloxacillin	FLC	J01CF05	fluorochloroxacillin
Flumequine	FLM	J01MB07	apurone
Flumequine	FLM	J01MB07	fantacin
Flumequine	FLM	J01MB07	flumequine
Flumequine	FLM	J01MB07	flumequino
Flumequine	FLM	J01MB07	flumequinum
Flumequine	FLM	J01MB07	flumigal
Flumequine	FLM	J01MB07	flumiquil
Flumequine	FLM	J01MB07	flumisol
Flumequine	FLM	J01MB07	flumix
Flumequine	FLM	J01MB07	imequyl
Flurithromycin	FLR1	J01FA14	flurithromicina
Flurithromycin	FLR1	J01FA14	flurithromycime
Flurithromycin	FLR1	J01FA14	flurithromycin
Flurithromycin	FLR1	J01FA14	flurithromycine
Flurithromycin	FLR1	J01FA14	flurithromycinum
Flurithromycin	FLR1	J01FA14	fluritromicina
Flurithromycin	FLR1	J01FA14	fluritromycinum
Flurithromycin	FLR1	J01FA14	flurizic
Fosfluconazole	FFL	no ATC	fosfluconazole
Fosfluconazole	FFL	no ATC	phosfluconazole
Fosfluconazole	FFL	no ATC	procif
Fosfluconazole	FFL	no ATC	prodif
Fosfomycin	FOS	J01XX01	fosfocina
Fosfomycin	FOS	J01XX01	fosfomicina
Fosfomycin	FOS	J01XX01	fosfomycin
Fosfomycin	FOS	J01XX01	fosfomycin sodium
Fosfomycin	FOS	J01XX01	fosfomycine
Fosfomycin	FOS	J01XX01	fosfomycinum
Fosfomycin	FOS	J01XX01	fosfonomycin
Fosfomycin	FOS	J01XX01	monuril
Fosfomycin	FOS	J01XX01	monurol
Fosfomycin	FOS	J01XX01	phosphonemycin
Fosfomycin	FOS	J01XX01	phosphonomycin
Fosfomycin	FOS	J01XX01	veramina
Fosmidomycin	FMD	no ATC	fosmidomycin
Fosmidomycin	FMD	no ATC	fosmidomycina
Fosmidomycin	FMD	no ATC	fosmidomycine
Fosmidomycin	FMD	no ATC	fosmidomycinum
Framycetin	FRM	no ATC	actilin
Framycetin	FRM	no ATC	actiline
Framycetin	FRM	no ATC	antibiotique
Framycetin	FRM	no ATC	bycomycin
Framycetin	FRM	no ATC	endomixin
Framycetin	FRM	no ATC	enterfram
Framycetin	FRM	no ATC	fradiomycin
Framycetin	FRM	no ATC	fradiomycin b
Framycetin	FRM	no ATC	fradiomycinum
Framycetin	FRM	no ATC	framicetina
Framycetin	FRM	no ATC	framycetin
Framycetin	FRM	no ATC	framycetin sulfate
Framycetin	FRM	no ATC	framycetine
Framycetin	FRM	no ATC	framycetinum
Framycetin	FRM	no ATC	framygen
Framycetin	FRM	no ATC	fraquinol
Framycetin	FRM	no ATC	jernadex
Framycetin	FRM	no ATC	myacine
Framycetin	FRM	no ATC	myacyne
Framycetin	FRM	no ATC	mycerin
Framycetin	FRM	no ATC	mycifradin
Framycetin	FRM	no ATC	neobrettin
Framycetin	FRM	no ATC	neolate
Framycetin	FRM	no ATC	neomas
Framycetin	FRM	no ATC	neomcin
Framycetin	FRM	no ATC	neomicina
Framycetin	FRM	no ATC	neomin
Framycetin	FRM	no ATC	neomycin
Framycetin	FRM	no ATC	neomycin b
Framycetin	FRM	no ATC	neomycin b sulfate
Framycetin	FRM	no ATC	neomycin solution
Framycetin	FRM	no ATC	neomycin sulfate
Framycetin	FRM	no ATC	neomycin sulphate
Framycetin	FRM	no ATC	neomycinb
Framycetin	FRM	no ATC	neomycine
Framycetin	FRM	no ATC	neomycinum
Framycetin	FRM	no ATC	nivemycin
Framycetin	FRM	no ATC	pimavecort
Framycetin	FRM	no ATC	soframycin
Framycetin	FRM	no ATC	soframycine
Framycetin	FRM	no ATC	tuttomycin
Framycetin	FRM	no ATC	vonamycin
Framycetin	FRM	no ATC	vonamycin powder v
Furazolidone	FRZ	no ATC	bifuron
Furazolidone	FRZ	no ATC	corizium
Furazolidone	FRZ	no ATC	coryzium
Furazolidone	FRZ	no ATC	diafuron
Furazolidone	FRZ	no ATC	enterotoxon
Furazolidone	FRZ	no ATC	furall
Furazolidone	FRZ	no ATC	furaxon
Furazolidone	FRZ	no ATC	furaxone
Furazolidone	FRZ	no ATC	furazol
Furazolidone	FRZ	no ATC	furazolidine
Furazolidone	FRZ	no ATC	furazolidon
Furazolidone	FRZ	no ATC	furazolidona
Furazolidone	FRZ	no ATC	furazolidone
Furazolidone	FRZ	no ATC	furazolidonum
Furazolidone	FRZ	no ATC	furazolum
Furazolidone	FRZ	no ATC	furazon
Furazolidone	FRZ	no ATC	furidon
Furazolidone	FRZ	no ATC	furovag
Furazolidone	FRZ	no ATC	furox aerosol powder
Furazolidone	FRZ	no ATC	furoxal
Furazolidone	FRZ	no ATC	furoxane
Furazolidone	FRZ	no ATC	furoxon
Furazolidone	FRZ	no ATC	furoxone
Furazolidone	FRZ	no ATC	furoxone liquid
Furazolidone	FRZ	no ATC	furoxone swine mix
Furazolidone	FRZ	no ATC	furozolidine
Furazolidone	FRZ	no ATC	giardil
Furazolidone	FRZ	no ATC	giarlam
Furazolidone	FRZ	no ATC	medaron
Furazolidone	FRZ	no ATC	neftin
Furazolidone	FRZ	no ATC	nicolen
Furazolidone	FRZ	no ATC	nifulidone
Furazolidone	FRZ	no ATC	nifuran
Furazolidone	FRZ	no ATC	nifurazolidone
Furazolidone	FRZ	no ATC	nifurazolidonum
Furazolidone	FRZ	no ATC	nitrofurazolidone
Furazolidone	FRZ	no ATC	nitrofurazolidonum
Furazolidone	FRZ	no ATC	nitrofuroxon
Furazolidone	FRZ	no ATC	optazol
Furazolidone	FRZ	no ATC	ortazol
Furazolidone	FRZ	no ATC	puradin
Furazolidone	FRZ	no ATC	roptazol
Furazolidone	FRZ	no ATC	sclaventerol
Furazolidone	FRZ	no ATC	tikofuran
Furazolidone	FRZ	no ATC	topazone
Furazolidone	FRZ	no ATC	trichofuron
Furazolidone	FRZ	no ATC	tricofuron
Furazolidone	FRZ	no ATC	tricoron
Furazolidone	FRZ	no ATC	trifurox
Furazolidone	FRZ	no ATC	viofuragyn
Fusidic acid	FUS	J01XC01	acide fusidique
Fusidic acid	FUS	J01XC01	acido fusidico
Fusidic acid	FUS	J01XC01	acidum fusidicum
Fusidic acid	FUS	J01XC01	flucidin
Fusidic acid	FUS	J01XC01	fucidate
Fusidic acid	FUS	J01XC01	fucidate sodium
Fusidic acid	FUS	J01XC01	fucidic acid
Fusidic acid	FUS	J01XC01	fucidin
Fusidic acid	FUS	J01XC01	fucidin acid
Fusidic acid	FUS	J01XC01	fucithalmic
Fusidic acid	FUS	J01XC01	fusidate
Fusidic acid	FUS	J01XC01	fusidate acid
Fusidic acid	FUS	J01XC01	fusidic acid
Fusidic acid	FUS	J01XC01	fusidine
Fusidic acid	FUS	J01XC01	fusidinic acid
Fusidic acid	FUS	J01XC01	ramycin
Gamithromycin	GAM	no ATC	gamithromycin
Garenoxacin	GRN	no ATC	ganefloxacin
Garenoxacin	GRN	no ATC	garenfloxacin
Garenoxacin	GRN	no ATC	garenoxacin
Gatifloxacin	GAT	J01MA16	gatiflo
Gatifloxacin	GAT	J01MA16	gatifloxacin
Gatifloxacin	GAT	J01MA16	gatifloxacine
Gatifloxacin	GAT	J01MA16	gatifloxcin
Gatifloxacin	GAT	J01MA16	gatilox
Gatifloxacin	GAT	J01MA16	gatiquin
Gatifloxacin	GAT	J01MA16	gatispan
Gatifloxacin	GAT	J01MA16	tequin
Gatifloxacin	GAT	J01MA16	tequin and zymar
Gatifloxacin	GAT	J01MA16	zymaxid
Gemifloxacin	GEM	J01MA15	factiv
Gemifloxacin	GEM	J01MA15	factive
Gemifloxacin	GEM	J01MA15	gemifioxacin
Gemifloxacin	GEM	J01MA15	gemifloxacin
Gemifloxacin	GEM	J01MA15	gemifloxacine
Gemifloxacin	GEM	J01MA15	gemifloxacino
Gemifloxacin	GEM	J01MA15	gemifloxacinum
Gentamicin	GEN	J01GB03	apogen
Gentamicin	GEN	J01GB03	centicin
Gentamicin	GEN	J01GB03	cidomycin
Gentamicin	GEN	J01GB03	garasol
Gentamicin	GEN	J01GB03	genoptic liquifilm
Gentamicin	GEN	J01GB03	genoptic s.o.p.
Gentamicin	GEN	J01GB03	gentacycol
Gentamicin	GEN	J01GB03	gentafair
Gentamicin	GEN	J01GB03	gentak
Gentamicin	GEN	J01GB03	gentamar
Gentamicin	GEN	J01GB03	gentamcin sulfate
Gentamicin	GEN	J01GB03	gentamicin
Gentamicin	GEN	J01GB03	gentamicina
Gentamicin	GEN	J01GB03	gentamicine
Gentamicin	GEN	J01GB03	gentamicins
Gentamicin	GEN	J01GB03	gentamicinum
Gentamicin	GEN	J01GB03	gentamycin
Gentamicin	GEN	J01GB03	gentamycins
Gentamicin	GEN	J01GB03	gentamycinum
Gentamicin	GEN	J01GB03	gentavet
Gentamicin	GEN	J01GB03	gentocin
Gentamicin	GEN	J01GB03	jenamicin
Gentamicin	GEN	J01GB03	lyramycin
Gentamicin	GEN	J01GB03	oksitselanim
Gentamicin	GEN	J01GB03	refobacin
Gentamicin	GEN	J01GB03	refobacin tm
Gentamicin	GEN	J01GB03	septigen
Gentamicin	GEN	J01GB03	uromycine
Gentamicin-high	GEH	no ATC	gentamicin-high
Gepotidacin	GEP	no ATC	gepotidacin
Grepafloxacin	GRX	J01MA11	grepafloxacin
Griseofulvin	GRI	no ATC	amudane
Griseofulvin	GRI	no ATC	curling factor
Griseofulvin	GRI	no ATC	delmofulvina
Griseofulvin	GRI	no ATC	fulcin
Griseofulvin	GRI	no ATC	fulcine
Griseofulvin	GRI	no ATC	fulvican grisactin
Griseofulvin	GRI	no ATC	fulvicin
Griseofulvin	GRI	no ATC	fulvicin bolus
Griseofulvin	GRI	no ATC	fulvidex
Griseofulvin	GRI	no ATC	fulvina
Griseofulvin	GRI	no ATC	fulvinil
Griseofulvin	GRI	no ATC	fulvistatin
Griseofulvin	GRI	no ATC	fungivin
Griseofulvin	GRI	no ATC	greosin
Griseofulvin	GRI	no ATC	gresfeed
Griseofulvin	GRI	no ATC	gricin
Griseofulvin	GRI	no ATC	grifulin
Griseofulvin	GRI	no ATC	grifulvin
Griseofulvin	GRI	no ATC	grifulvin v
Griseofulvin	GRI	no ATC	grisactin
Griseofulvin	GRI	no ATC	grisactin ultra
Griseofulvin	GRI	no ATC	grisactin v
Griseofulvin	GRI	no ATC	griscofulvin
Griseofulvin	GRI	no ATC	grise ostatin
Griseofulvin	GRI	no ATC	grisefuline
Griseofulvin	GRI	no ATC	griseo
Griseofulvin	GRI	no ATC	griseofulvin
Griseofulvin	GRI	no ATC	griseofulvin forte
Griseofulvin	GRI	no ATC	griseofulvina
Griseofulvin	GRI	no ATC	griseofulvine
Griseofulvin	GRI	no ATC	griseofulvinum
Griseofulvin	GRI	no ATC	griseomix
Griseofulvin	GRI	no ATC	griseostatin
Griseofulvin	GRI	no ATC	grisetin
Griseofulvin	GRI	no ATC	grisofulvin
Griseofulvin	GRI	no ATC	grisovin
Griseofulvin	GRI	no ATC	grisovin fp
Griseofulvin	GRI	no ATC	grizeofulvin
Griseofulvin	GRI	no ATC	grysio
Griseofulvin	GRI	no ATC	guservin
Griseofulvin	GRI	no ATC	lamoryl
Griseofulvin	GRI	no ATC	likuden
Griseofulvin	GRI	no ATC	likunden
Griseofulvin	GRI	no ATC	murfulvin
Griseofulvin	GRI	no ATC	poncyl
Griseofulvin	GRI	no ATC	spirofulvin
Griseofulvin	GRI	no ATC	sporostatin xan
Griseofulvin	GRI	no ATC	xuanjing
Habekacin	HAB	no ATC	arbekacin sulfate
Habekacin	HAB	no ATC	habekacin
Habekacin	HAB	no ATC	habekacin sulfate
Habekacin	HAB	no ATC	habekacin xsulfate
Hetacillin	HET	J01CA18	etacillina
Hetacillin	HET	J01CA18	hetacilina
Hetacillin	HET	J01CA18	hetacillin
Hetacillin	HET	J01CA18	hetacilline
Hetacillin	HET	J01CA18	hetacillinum
Hetacillin	HET	J01CA18	phenazacillin
Hetacillin	HET	J01CA18	versapen
Hygromycin	HYG	no ATC	antihelmycin
Hygromycin	HYG	no ATC	hydromycin b
Hygromycin	HYG	no ATC	hygrovetine
Iclaprim	ICL	no ATC	iclaprim
Iclaprim	ICL	no ATC	mersarex
Imipenem	IPM	J01DH51	imipemide
Imipenem	IPM	J01DH51	imipenem
Imipenem	IPM	J01DH51	imipenem anhydrous
Imipenem	IPM	J01DH51	imipenem/cilastatin
Imipenem	IPM	J01DH51	imipenemum
Imipenem	IPM	J01DH51	imipenen
Imipenem	IPM	J01DH51	primaxin
Imipenem	IPM	J01DH51	tienamycin
Imipenem/EDTA	IPE	no ATC	imipenem/EDTA
Imipenem/relebactam	IMR	no ATC	imipenem/relebactam
Isavuconazole	ISV	no ATC	isavuconazole
Isepamicin	ISE	J01GB11	isepacin
Isepamicin	ISE	J01GB11	isepalline
Isepamicin	ISE	J01GB11	isepamicin
Isepamicin	ISE	J01GB11	isepamicina
Isepamicin	ISE	J01GB11	isepamicine
Isepamicin	ISE	J01GB11	isepamicinum
Josamycin	JOS	J01FA07	josacine
Josamycin	JOS	J01FA07	josamicina
Josamycin	JOS	J01FA07	josamycin
Josamycin	JOS	J01FA07	josamycine
Josamycin	JOS	J01FA07	josamycinum
Kanamycin	KAN	J01GB04	kanamicina
Kanamycin	KAN	J01GB04	kanamycin
Kanamycin	KAN	J01GB04	kanamycin a
Kanamycin	KAN	J01GB04	kanamycin base
Kanamycin	KAN	J01GB04	kanamycine
Kanamycin	KAN	J01GB04	kanamycinum
Kanamycin	KAN	J01GB04	kantrex
Kanamycin	KAN	J01GB04	kenamycin a
Kanamycin	KAN	J01GB04	klebcil
Kanamycin	KAN	J01GB04	liposomal kanamycin
Kanamycin-high	KAH	no ATC	kanamycin-high
Kanamycin/cephalexin	KAC	no ATC	kanamycin/cephalexin
Kitasamycin (Leucomycin	KIT	no ATC	kitasamycin (leucomycin)
Lasalocid	LAS	no ATC	avatec
Lasalocid	LAS	no ATC	lasalocid
Lasalocid	LAS	no ATC	lasalocid a
Lasalocid	LAS	no ATC	lasalocide
Lasalocid	LAS	no ATC	lasalocide a
Lasalocid	LAS	no ATC	lasalocido
Lasalocid	LAS	no ATC	lasalocidum
Latamoxef	LTM	J01DD06	disodium moxalactam
Latamoxef	LTM	J01DD06	festamoxin
Latamoxef	LTM	J01DD06	lamoxactam
Latamoxef	LTM	J01DD06	latamoxef
Latamoxef	LTM	J01DD06	latamoxefum
Latamoxef	LTM	J01DD06	shiomarin
Lefamulin	LMU	no ATC	lefamulin
Lenampicillin	LEN	no ATC	lenampicilina
Lenampicillin	LEN	no ATC	lenampicillin
Lenampicillin	LEN	no ATC	lenampicillin hcl
Lenampicillin	LEN	no ATC	lenampicilline
Lenampicillin	LEN	no ATC	lenampicillinum
Levofloxacin	LVX	J01MA12	aeroquin
Levofloxacin	LVX	J01MA12	cravit
Levofloxacin	LVX	J01MA12	cravit hydrate
Levofloxacin	LVX	J01MA12	cravit iv
Levofloxacin	LVX	J01MA12	cravit ophthalmic
Levofloxacin	LVX	J01MA12	elequine
Levofloxacin	LVX	J01MA12	floxacin
Levofloxacin	LVX	J01MA12	floxel
Levofloxacin	LVX	J01MA12	iquix hydrate
Levofloxacin	LVX	J01MA12	leroxacin
Levofloxacin	LVX	J01MA12	lesacin
Levofloxacin	LVX	J01MA12	levaquin
Levofloxacin	LVX	J01MA12	levaquin hydrate
Levofloxacin	LVX	J01MA12	levo floxacin
Levofloxacin	LVX	J01MA12	levofiexacin
Levofloxacin	LVX	J01MA12	levofloxacin
Levofloxacin	LVX	J01MA12	levofloxacin hydrate
Levofloxacin	LVX	J01MA12	levofloxacine
Levofloxacin	LVX	J01MA12	levofloxacino
Levofloxacin	LVX	J01MA12	levofloxacinum
Levofloxacin	LVX	J01MA12	levokacin
Levofloxacin	LVX	J01MA12	levoxacin
Levofloxacin	LVX	J01MA12	mosardal
Levofloxacin	LVX	J01MA12	nofaxin
Levofloxacin	LVX	J01MA12	oftaquix
Levofloxacin	LVX	J01MA12	quixin
Levofloxacin	LVX	J01MA12	reskuin
Levofloxacin	LVX	J01MA12	tavanic
Levofloxacin	LVX	J01MA12	unibiotic
Levofloxacin	LVX	J01MA12	venaxan
Levofloxacin	LVX	J01MA12	volequin
Levonadifloxacin	LND	no ATC	levonadifloxacin
Linco-spectin (lincomycin/spectinomycin	LSP	no ATC	linco-spectin (lincomycin/spectinomycin
Lincomycin	LIN	J01FF02	cillimycin
Lincomycin	LIN	J01FF02	jiemycin
Lincomycin	LIN	J01FF02	lincolcina
Lincomycin	LIN	J01FF02	lincolnensin
Lincomycin	LIN	J01FF02	lincomicina
Lincomycin	LIN	J01FF02	lincomycin
Lincomycin	LIN	J01FF02	lincomycin a
Lincomycin	LIN	J01FF02	lincomycine
Lincomycin	LIN	J01FF02	lincomycinum
Linezolid	LNZ	J01XX08	linezlid
Linezolid	LNZ	J01XX08	linezoid
Linezolid	LNZ	J01XX08	linezolid
Linezolid	LNZ	J01XX08	linezolide
Linezolid	LNZ	J01XX08	linezolidum
Linezolid	LNZ	J01XX08	zivoxid
Linezolid	LNZ	J01XX08	zyvoxa
Linezolid	LNZ	J01XX08	zyvoxam
Linezolid	LNZ	J01XX08	zyvoxid
Linoprist-flopristin	LFE	no ATC	linoprist-flopristin
Lomefloxacin	LOM	J01MA07	lomefloxacin
Lomefloxacin	LOM	J01MA07	lomefloxacine
Lomefloxacin	LOM	J01MA07	lomefloxacino
Lomefloxacin	LOM	J01MA07	lomefloxacinum
Lomefloxacin	LOM	J01MA07	maxaquin
Loracarbef	LOR	J01DC08	anhydrous loracarbef
Loracarbef	LOR	J01DC08	lorabid
Loracarbef	LOR	J01DC08	loracarbef
Loracarbef	LOR	J01DC08	loracarbefum
Loracarbef	LOR	J01DC08	lorbef
Loracarbef	LOR	J01DC08	loribid
Lymecycline	LYM	J01AA04	biovetin
Lymecycline	LYM	J01AA04	chlortetracyclin
Lymecycline	LYM	J01AA04	ciclisin
Lymecycline	LYM	J01AA04	ciclolysal
Lymecycline	LYM	J01AA04	infaciclina
Lymecycline	LYM	J01AA04	limeciclina
Lymecycline	LYM	J01AA04	lisinbiotic
Lymecycline	LYM	J01AA04	lymecyclin
Lymecycline	LYM	J01AA04	lymecycline
Lymecycline	LYM	J01AA04	lymecyclinum
Lymecycline	LYM	J01AA04	mucomycin
Lymecycline	LYM	J01AA04	ntetracycline
Lymecycline	LYM	J01AA04	tetralisal
Lymecycline	LYM	J01AA04	tetralysal
Lymecycline	LYM	J01AA04	vebicyclysal
Mandelic acid	MNA	J01XX06	acido mandelico
Mandelic acid	MNA	J01XX06	almond acid
Mandelic acid	MNA	J01XX06	amygdalic acid
Mandelic acid	MNA	J01XX06	benzoglycolic acid
Mandelic acid	MNA	J01XX06	hydroxyacetic acid
Mandelic acid	MNA	J01XX06	kyselina mandlova
Mandelic acid	MNA	J01XX06	mandelic acid
Mandelic acid	MNA	J01XX06	paramandelic acid
Mandelic acid	MNA	J01XX06	phenylglycolic acid
Mandelic acid	MNA	J01XX06	uromaline
Marbofloxacin	MAR	no ATC	marbocyl
Marbofloxacin	MAR	no ATC	marbofloxacin
Marbofloxacin	MAR	no ATC	marbofloxacine
Marbofloxacin	MAR	no ATC	marbofloxacino
Marbofloxacin	MAR	no ATC	marbofloxacinum
Marbofloxacin	MAR	no ATC	zeniquin
Mecillinam (Amdinocillin)	MEC	J01CA11	amdinocillin
Mecillinam (Amdinocillin)	MEC	J01CA11	coactin
Mecillinam (Amdinocillin)	MEC	J01CA11	hexacillin
Mecillinam (Amdinocillin)	MEC	J01CA11	mecilinamo
Mecillinam (Amdinocillin)	MEC	J01CA11	mecillinam
Mecillinam (Amdinocillin)	MEC	J01CA11	mecillinamum
[truncated: 2,659 more rows]

## Sheet: Sheet2
GENERIC_NAME	DRUG_CODE	ATC_CODE
Acetylmidecamycin	ACM	no ATC
Acetylspiramycin	ASP	no ATC
Amikacin	AMK	J01GB06
Amikacin/fosfomycin	AKF	no ATC
Amoxicillin	AMX	J01CA04
Amoxicillin/clavulanic acid	AMC	J01CR02
Amoxicillin/sulbactam	AXS	no ATC
Amphotericin B-high	AMH	no ATC
Ampicillin	AMP	J01CA01
Ampicillin/sulbactam	SAM	J01CR01
Amprolium	AMR	no ATC
Apalcillin	APL	no ATC
Apramycin	APR	no ATC
Arbekacin	ARB	no ATC
Aspoxicillin	APX	no ATC
Astromicin	AST	no ATC
Avibactam	AVB	no ATC
Avilamycin	AVI	no ATC
Avoparcin	AVO	no ATC
Azidocillin	AZD	J01CE04
Azithromycin	AZM	J01FA10
Azlocillin	AZL	J01CA09
Aztreonam	ATM	J01DF01
Aztreonam/avibactam	AZA	no ATC
Bacampicillin	BAM	J01CA06
Bedaquiline	BDQ	no ATC
Bekanamycin	BEK	no ATC
Benzathine benzylpenicillin	BNB	J01CE08
Benzathine phenoxymethylpenicillin	BNP	J01CE10
Besifloxacin	BES	no ATC
Biapenem	BIA	no ATC
Bicyclomycin (Bicozamycin	BCZ	no ATC
Brodimoprim	BDP	J01EA02
Butoconazole	BUT	no ATC
Cadazolid	CDZ	J01DD09
Calcium aminosalicylate	CLA	J04AA03
Carbenicillin	CRB	J01CA03
Carindacillin	CRN	J01CA05
Carumonam	CAR	J01CA05
Cefacetrile	CAC	J01DB10
Cefaclor	CEC	J01DC04
Cefadroxil	CFR	J01DB05
Cefaloridine	RID	J01DB02
Cefamandole	MAN	J01DC03
Cefatrizine	CTZ	J01DB07
Cefazedone	CZD	J01DB06
Cefazolin	CZO	J01DB04
Cefbuperazone	CFB	no ATC
Cefcapene	CCP	no ATC
Cefcapene pivoxil	CCX	no ATC
Cefdinir	CDR	J01DD15
Cefditoren	DIT	J01DD16
Cefditoren pivoxil	DIX	no ATC
Cefepime	FEP	J01DE01
Cefepime/clavulanic acid	CPC	no ATC
Cefepime/tazobactam	FPT	no ATC
Cefepime/zidebactam	FPZ	no ATC
Cefetamet	CAT	J01DD10
Cefetamet pivoxil	CPI	no ATC
Cefetecol (Cefcatacol	CCL	no ATC
Cefetrizole	CZL	no ATC
Cefiderocol	FDC	no ATC
Cefixime	CFM	J01DD08
Cefmenoxime	CMX	J01DD05
Cefmetazole	CMZ	J01DC09
Cefminox	CNX	no ATC
Cefodizime	DIZ	J01DD09
Cefonicid	CID	J01DC06
Cefoperazone	CFP	J01DD12
Cefoperazone/sulbactam	CSL	J01DD62
Ceforanide	CND	J01DC11
Cefoselis	CSE	no ATC
Cefotaxime	CTX	J01DD01
Cefotaxime/clavulanic acid	CTC	no ATC
Cefotaxime/sulbactam	CTS	no ATC
Cefotetan	CTT	J01DC05
Cefotiam	CTF	J01DC07
Cefotiam hexetil	CHE	no ATC
Cefovecin	FOV	no ATC
Cefoxitin	FOX	J01DC01
Cefoxitin screening	FOX1	no ATC
Cefozopran	ZOP	no ATC
Cefpimizole	CFZ	no ATC
Cefpiramide	CPM	J01DD11
Cefpirome	CPO	J01DE02
Cefpodoxime	CPD	J01DD13
Cefpodoxime proxetil	CPX	no ATC
Cefpodoxime/clavulanic acid	CDC	no ATC
Cefprozil	CPR	J01DC10
Cefquinome	CEQ	no ATC
Cefroxadine	CRD	J01DB11
Cefsulodin	CFS	J01DD03
Cefsumide	CSU	no ATC
Ceftaroline	CPT	J01DI02
Ceftaroline/avibactam	CPA	no ATC
Ceftazidime	CAZ	J01DD02
Ceftazidime/avibactam	CZA	no ATC
Ceftazidime/clavulanic acid	CCV	J01DD52
Cefteram	CEM	no ATC
Cefteram pivoxil	CPL	no ATC
Ceftezole	CTL	J01DB12
Ceftibuten	CTB	J01DD14
Ceftiofur	TIO	no ATC
Ceftizoxime	CZX	J01DD07
Ceftizoxime alapivoxil	CZP	J01DD07
Ceftobiprole	BPR	J01DI01
Ceftobiprole medocaril	CFM1	J01DI01
Ceftolozane/enzyme inhibitor	CEI	J01DI54
Ceftolozane/tazobactam	CZT	no ATC
Ceftriaxone	CRO	J01DD04
Cefuroxime	CXM	J01DC02
Cefuroxime axetil	CXA	no ATC
Cefuroxime/metronidazole	CFM2	J01RA03
Cefuzonam	ZON	J01RA03
Cephalexin	LEX	J01DB01
Cephalothin	CEP	J01DB03
Cephapirin	HAP	J01DB08
Cephradine	CED	J01DB09
Cetocycline	CTO	no ATC
Chloramphenicol	CHL	J01BA01
Chlortetracycline	CTE	J01AA03
Ciclacillin	CIC	no ATC
Cinoxacin	CIN	J01MB06
Ciprofloxacin	CIP	J01MA02
Clarithromycin	CLR	J01FA09
Clavulanic acid	CLA1	no ATC
Clinafloxacin	CLX	no ATC
Clindamycin	CLI	J01FF01
Clofoctol	CLF1	J01XX03
Clometocillin	CLM	J01CE07
Clomocycline	CLM1	J01AA11
Cloxacillin	CLO	J01CF02
Colistin	COL	J01XB01
Colistin/polysorbate	COP	no ATC
Dalbavancin	DAL	J01XA04
Danofloxacin	DAN	no ATC
Daptomycin	DAP	J01XX09
Delafloxacin	DFX	no ATC
Demeclocycline	DEM	J01AA01
Dibekacin	DKB	J01GB09
Dicloxacillin	DIC	J01CF01
Difloxacin	DIF	no ATC
Dirithromycin	DIR	J01FA13
Doripenem	DOR	J01DH04
Doxycycline	DOX	J01AA02
Econazole	ECO	J01XDXX
Enoxacin	ENX	J01MA04
Enrofloxacin	ENR	no ATC
Enviomycin (Tuberactinomycin)	ENV	no ATC
Eperozolid	EPE	no ATC
Epicillin	EPC	J01CA07
Epiroprim	EPP	no ATC
Eravacycline	ERV	J01AA13
Ertapenem	ETP	J01DH03
Erythromycin	ERY	J01FA01
Ethopabate	ETO	no ATC
Faropenem	FAR	J01DI03
Fidaxomicin	FDX	no ATC
Finafloxacin	FIN	no ATC
Flavomycin	FLA	no ATC
Fleroxacin	FLE	J01MA08
Flomoxef	FLO	no ATC
Florfenicol	FLR	no ATC
Flucloxacillin	FLC	J01CF05
Flumequine	FLM	J01MB07
Flurithromycin	FLR1	J01FA14
Fosfluconazole	FFL	no ATC
Fosfomycin	FOS	J01XX01
Fosmidomycin	FMD	no ATC
Framycetin	FRM	no ATC
Furazolidone	FRZ	no ATC
Fusidic acid	FUS	J01XC01
Gamithromycin	GAM	no ATC
Garenoxacin	GRN	no ATC
Gatifloxacin	GAT	J01MA16
Gemifloxacin	GEM	J01MA15
Gentamicin	GEN	J01GB03
Gentamicin-high	GEH	no ATC
Gepotidacin	GEP	no ATC
Grepafloxacin	GRX	J01MA11
Griseofulvin	GRI	no ATC
Habekacin	HAB	no ATC
Hetacillin	HET	J01CA18
Hygromycin	HYG	no ATC
Iclaprim	ICL	no ATC
Imipenem	IPM	J01DH51
Imipenem/EDTA	IPE	no ATC
Imipenem/relebactam	IMR	no ATC
Isavuconazole	ISV	no ATC
Isepamicin	ISE	J01GB11
Josamycin	JOS	J01FA07
Kanamycin	KAN	J01GB04
Kanamycin-high	KAH	no ATC
Kanamycin/cephalexin	KAC	no ATC
Kitasamycin (Leucomycin	KIT	no ATC
Lasalocid	LAS	no ATC
Latamoxef	LTM	J01DD06
Lefamulin	LMU	no ATC
Lenampicillin	LEN	no ATC
Levofloxacin	LVX	J01MA12
Levonadifloxacin	LND	no ATC
Linco-spectin (lincomycin/spectinomycin	LSP	no ATC
Lincomycin	LIN	J01FF02
Linezolid	LNZ	J01XX08
Linoprist-flopristin	LFE	no ATC
Lomefloxacin	LOM	J01MA07
Loracarbef	LOR	J01DC08
Lymecycline	LYM	J01AA04
Mandelic acid	MNA	J01XX06
Marbofloxacin	MAR	no ATC
Mecillinam (Amdinocillin)	MEC	J01CA11
Meleumycin	MEL	no ATC
Meropenem	MEM	J01DH02
Meropenem/nacubactam	MNC	no ATC
Meropenem/vaborbactam	MEV	J01DH52
Mesulfamide	MES	no ATC
Metacycline	MTC	J01AA05
Metampicillin	MTM	J01CA14
Methenamine	MTH	J01XX05
Methicillin	MET	J01CF03
Metioprim	MTP	no ATC
Metioxate	MXT	no ATC
Metronidazole	MTR	J01XD01
Mezlocillin	MEZ	J01CA10
Mezlocillin/sulbactam	MSU	no ATC
Micronomicin	MCR	no ATC
Midecamycin	MID	J01FA03
Miloxacin	MIL	no ATC
Minocycline	MNO	J01AA08
Miocamycin	MCM	J01FA11
Monensin sodium	MON	no ATC
Moxifloxacin	MFX	J01MA14
Nacubactam	NAC	no ATC
Nadifloxacin	NAD	no ATC
Nafcillin	NAF	no ATC
Nafithromycin	ZWK	no ATC
Nalidixic acid	NAL	J01MB02
Narasin	NAR	no ATC
Neomycin	NEO	J01GB05
Netilmicin	NET	J01GB07
Nicarbazin	NIC	no ATC
Nifuroquine	NIF	no ATC
Nifurtoinol	NFR	J01XE02
Nitazoxanide	NTZ	no ATC
Nitrofurantoin	NIT	J01XE01
Nitrofurazone	NIZ	no ATC
Nitroxoline	NTR	J01XX07
Norfloxacin	NOR	J01MA06
Norvancomycin	NVA	no ATC
Ofloxacin	OFX	J01MA01
Oleandomycin	OLE	J01FA05
Omadacycline	OMC	no ATC
Optochin	OPT	no ATC
Orbifloxacin	ORB	no ATC
Oritavancin	ORI	J01XA05
Ormetroprim/sulfamethoxazole	ORS	no ATC
Ornidazole	ORN	J01XD03
Oxacillin	OXA	J01CF04
Oxolinic acid	OXO	J01MB05
Oxytetracycline	OXY	J01AA06
P-aminosalicylic acid	PAS	no ATC
Panipenem	PAN	no ATC
Paromomycin	PAR	no ATC
Pazufloxacin	PAZ	J01MA18
Pefloxacin	PEF	J01MA03
Penamecillin	PNM	J01CE06
Benzylpenicillin	PEN	J01CE01
Penicillin/novobiocin	PNO	no ATC
Penicillin/sulbactam	PSU	no ATC
Penimepicycline	PNM1	J01AA10
Pentisomicin	PIM	no ATC
Pentizidone	PTZ	no ATC
Pexiganan	PEX	no ATC
Phenethicillin	PHE	J01CE05
Phenoxymethylpenicillin	PHN	J01CE02
Pimaricin (Natamycin)	PMR	no ATC
Pipemidic acid	PPA	J01MB04
Piperacillin	PIP	J01CA12
Piperacillin/sulbactam	PIS	no ATC
Piperacillin/tazobactam	TZP	J01CR05
Piridicillin	PRC	no ATC
Pirlimycin	PRL	no ATC
Piromidic acid	PIR	J01MB03
Pivampicillin	PVM	J01CA02
Pivmecillinam	PME	J01CA08
Plazomicin	PLZ	no ATC
Polymyxin B	PLB	J01XB02
Polymyxin B/polysorbate 80	POP	no ATC
Pradofloxacin	PRA	no ATC
Premafloxacin	PRX	no ATC
Primycin	PRM	no ATC
Pristinamycin	PRI	J01FG01
Procaine benzylpenicillin	PRB	J01CE09
Propicillin	PRP	J01CE03
Propikacin	PKA	no ATC
Prulifloxacin	PRU	J01MA17
Quinupristin/dalfopristin	QDA	J01FG02
Ractopamine	RAC	no ATC
Ramoplanin	RAM	no ATC
Razupenem	RZM	no ATC
Ribostamycin	RST	J01GB10
Ridinilazole	RID1	no ATC
Ritipenem	RIT	no ATC
Ritipenem acoxil	RIA	no ATC
Rokitamycin	ROK	J01FA12
Rolitetracycline	RLT	J01AA09
Rosoxacin	ROS	J01MB01
Roxithromycin	RXT	J01FA06
Rufloxacin	RFL	J01MA10
Salinomycin	SAL	no ATC
Sarafloxacin	SAR	no ATC
Sarmoxicillin	SRX	no ATC
Secnidazole	SEC	no ATC
Sisomicin	SIS	J01GB08
Sitafloxacin	SIT	no ATC
Solithromycin	SOL	no ATC
Sparfloxacin	SPX	J01MA09
Spectinomycin	SPT	J01XX04
Spiramycin	SPI	J01FA02
Spiramycin/metronidazole	SPM	J01RA04
Streptoduocin	STR	J01GA02
Streptomycin	STR1	J01GA01
Streptomycin-high	STH	no ATC
Sulbactam	SUL	J01CG01
Sulbenicillin	SBC	J01CA16
Sulconazole	SUC	no ATC
Sulfachlorpyridazine	SUP	no ATC
Sulfadiazine	SDI	J01EC02
Sulfadiazine/tetroxoprim	SLT	J01EE06
Sulfadiazine/trimethoprim	SLT1	J01EE02
Sulfadimethoxine	SUD	J01ED01
Sulfadimidine	SDM	J01EB03
Sulfadimidine/trimethoprim	SLT2	J01EE05
Sulfafurazole	SLF	J01EB05
Sulfaisodimidine	SLF1	J01EB01
Sulfalene	SLF2	J01ED02
Sulfamazone	SZO	J01ED09
Sulfamerazine	SLF3	J01ED07
Sulfamerazine/trimethoprim	SLT3	J01EE07
Sulfamethazine	SUM	no ATC
Sulfamethizole	SLF4	J01EB02
Sulfamethoxazole	SMX	J01EC01
Sulfamethoxypyridazine	SLF5	J01ED05
Sulfametomidine	SLF6	J01ED03
Sulfametoxydiazine	SLF7	J01ED04
Sulfametrole/trimethoprim	SLT4	J01EE03
Sulfamoxole	SLF8	J01EC03
Sulfamoxole/trimethoprim	SLT5	J01EE04
Sulfanilamide	SLF9	J01EB06
Sulfaperin	SLF10	J01ED06
Sulfaphenazole	SLF11	J01ED08
Sulfapyridine	SLF12	J01EB04
Sulfasuccinamide	SNA	no ATC
Sulfathiazole	SUT	J01EB07
Sulfathiourea	SLF13	J01EB08
Sulfisoxazole	SOX	no ATC
Sulfonamide	SSS	no ATC
Sulopenem	SLP	no ATC
Sultamicillin	SLT6	J01CR04
Surotomycin	SUR	no ATC
Talampicillin	TAL	J01CA15
Talmetoprim	TLP	no ATC
Tazobactam	TAZ	J01CG02
Tebipenem	TBP	no ATC
Tedizolid	TZD	J01XX11
Teicoplanin	TEC	J01XA02
Teicoplanin-macromethod	TCM	no ATC
Telavancin	TLV	J01XA03
Telithromycin	TLT	J01FA15
Temafloxacin	TMX	J01MA05
Temocillin	TEM	J01CA17
Terconazole	TRC	no ATC
Tetracycline	TCY	J01AA07
Tetroxoprim	TET	no ATC
Thiacetazone	THA	no ATC
Thiamphenicol	THI	J01BA02
Tiamulin	TIA	no ATC
Ticarcillin	TIC	J01CA13
Ticarcillin/clavulanic acid	TCC	J01CR03
Tigecycline	TGC	J01AA12
Tilbroquinol	TBQ	no ATC
Tildipirosin	TIP	no ATC
Tilmicosin	TIL	no ATC
Tinidazole	TIN	J01XD02
Tiodonium chloride	TDC	no ATC
Tioxacin	TXC	no ATC
Tizoxanide	TIZ	no ATC
Tobramycin	TOB	J01GB01
Tobramycin-high	TOH	no ATC
Tosufloxacin	TFX	no ATC
Trimethoprim	TMP	J01EA01
Trimethoprim/sulfamethoxazole	SXT	J01EE01
Troleandomycin	TRL	J01FA08
Trospectomycin	TRO	no ATC
Trovafloxacin	TVA	J01MA13
Tulathromycin	TUL	no ATC
Tylosin	TYL	no ATC
Ulifloxacin (Prulifloxacin	PRU1	no ATC
Vancomycin	VAN	J01XA01
Vancomycin-macromethod	VAM	no ATC
Viomycin	VIO	no ATC
Virginiamycine	VIR	no ATC
Xibornol	XBR	J01XX02
Zidebactam	ZID	no ATC

## Sheet: Sheet1
tablet
capsule
solution
syrup
powder
intravenous injection
intramuscular injection						Streptococcus
suspension		Column1	Column2			Streptococcus
milligram		1	D			Streptococcus
gram		2	D			Streptococcus
microgram		3	D			Streptococcus
international unit		4	D			Streptococcus
millions of international unit		5	D			Streptococcus
millilitre		6	D			Streptococcus
millimol		7	D			Streptococcus
milligram/millilitre		8	D			Haemophilus
unit dose		9	D			Haemophilus
piece		10	D			Neisseria
						Neisseria
						Staphylococcus
inpatient						Staphylococcus
outpatient						Enterococcus
						Enterococcus
						Clostridium
YES						Clostridium
NO						Clostridium
UNK						Helicobacter
						Bacillus
NEG						Bacillus
POS						Klebsiella
NA						Klebsiella
						Salmonella
Tissue						Campylobacter
Urine						Legionella
Feces						Chlamydia
Blood						Chlamydia
UNK						Vibrio
NA
Streptococcus
Haemophilus
Neisseria
Staphylococcus
Enterococcus
Clostridium
Helicobacter
Bacillus
Klebsiella
Salmonella				2016
Campylobacter				2017
Legionella				2018
Chlamydia				2019
Vibrio
YES
NO
CANNOT SAY
