# Supplementary material for: Collecting Multi-country Retrospective Antimicrobial Consumption and Use Data: Challenges and Experience
Source: Clin Infect Dis. 2023 Dec 20;77(Suppl 7):S528–35. doi: 10.1093/cid/ciad667 (PMC10732554; doi:10.1093/cid/ciad667)
Supplement: ciad667_Supplementary_Data [file ciad667_supplementary_data.zip › Supplementary file 3_AMU Hospital Context Indicator.xlsm]

## Sheet: Hospital_Context_Indicators
	Hospital Profile
	Name of Hospital:
	Country:
	Hospital Type:	Primary - Secondary - Tertiary hospital - Specialized
	Patient Sampling:	Yes / No
	Private - Public Hospital	Private / Public?
	Hospital indicators
	Provide, if available, for each indicator the year of reference and the number “at hospital level”.	Year	Number
	Hospital size : number (N) beds
	Number of admissions (or discharges)/year
	Number of patient days/year
	Number of consumption of alcohol-based hand rub in litres/year
	Number of “patients” with blood culture test/year
	Number of FTE antimicrobial stewardship physicians
	Number of FTE antimicrobial stewardship pharmacists
	Number of FTE Infection prevention control (IPC) doctors
	Number of FTE Infection prevention control (IPC) nurses
	Antimicrobial Stewardship indicators
	Indicate for each indicator at hospital level if available ‘yes’ or ‘no’.
		Yes	If yes: Year of intro.	No
	Presence of formally defined Antimicrobial Stewardship program
	Presence of active AMS group (committee and operational team)
	Presence of formally defined IPC program
	Presence of active IPC group (committee and operational team)
	Presence of regular IPC (annual, quarterly) feedback to health care workers
	Clinical Infectious Disease (ID) consultation available
	Specialized AMS or ID training available for physicians/pharmacists
	Presence of microbiology lab support on site
	Availability of microbiology lab on weekends/holidays
	Availability of periodic cumulative antimicrobial susceptibility report (antibiogram)
	If yes, is susceptibility report distributed to prescribers?
	Availability of standardized criteria for appropriate IV-PO switch
	Software available for Infection Control and/or AMS
	Ward indicators
	Type of Ward	Medical	Emergency	Pediatrics	Intensive Care Unit	Surgical	Other	Unknown
	Total number of admitted inpatients (=all patients whether they receive an antimicrobial or not) on the ward for month of survey.	Jan (XXX) Feb (XXX)
	Total number of beds on the ward for the month of survey.	Jan (XXX) Feb (XXX)
	For mixed wards fill in the total number of beds corresponding to each of the encountered activities.

## Sheet: Sheet2
GENERIC_NAME	DRUG_CODE	ATC_CODE
Acetylmidecamycin	ACM	no ATC
Acetylspiramycin	ASP	no ATC
Amikacin	AMK	J01GB06
Amikacin/fosfomycin	AKF	no ATC
Amoxicillin	AMX	J01CA04
Amoxicillin/clavulanic acid	AMC	J01CR02
Amoxicillin/sulbactam	AXS	no ATC
Amphotericin B-high	AMH	no ATC
Ampicillin	AMP	J01CA01
Ampicillin/sulbactam	SAM	J01CR01
Amprolium	AMR	no ATC
Apalcillin	APL	no ATC
Apramycin	APR	no ATC
Arbekacin	ARB	no ATC
Aspoxicillin	APX	no ATC
Astromicin	AST	no ATC
Avibactam	AVB	no ATC
Avilamycin	AVI	no ATC
Avoparcin	AVO	no ATC
Azidocillin	AZD	J01CE04
Azithromycin	AZM	J01FA10
Azlocillin	AZL	J01CA09
Aztreonam	ATM	J01DF01
Aztreonam/avibactam	AZA	no ATC
Bacampicillin	BAM	J01CA06
Bedaquiline	BDQ	no ATC
Bekanamycin	BEK	no ATC
Benzathine benzylpenicillin	BNB	J01CE08
Benzathine phenoxymethylpenicillin	BNP	J01CE10
Besifloxacin	BES	no ATC
Biapenem	BIA	no ATC
Bicyclomycin (Bicozamycin	BCZ	no ATC
Brodimoprim	BDP	J01EA02
Butoconazole	BUT	no ATC
Cadazolid	CDZ	J01DD09
Calcium aminosalicylate	CLA	J04AA03
Carbenicillin	CRB	J01CA03
Carindacillin	CRN	J01CA05
Carumonam	CAR	J01CA05
Cefacetrile	CAC	J01DB10
Cefaclor	CEC	J01DC04
Cefadroxil	CFR	J01DB05
Cefaloridine	RID	J01DB02
Cefamandole	MAN	J01DC03
Cefatrizine	CTZ	J01DB07
Cefazedone	CZD	J01DB06
Cefazolin	CZO	J01DB04
Cefbuperazone	CFB	no ATC
Cefcapene	CCP	no ATC
Cefcapene pivoxil	CCX	no ATC
Cefdinir	CDR	J01DD15
Cefditoren	DIT	J01DD16
Cefditoren pivoxil	DIX	no ATC
Cefepime	FEP	J01DE01
Cefepime/clavulanic acid	CPC	no ATC
Cefepime/tazobactam	FPT	no ATC
Cefepime/zidebactam	FPZ	no ATC
Cefetamet	CAT	J01DD10
Cefetamet pivoxil	CPI	no ATC
Cefetecol (Cefcatacol	CCL	no ATC
Cefetrizole	CZL	no ATC
Cefiderocol	FDC	no ATC
Cefixime	CFM	J01DD08
Cefmenoxime	CMX	J01DD05
Cefmetazole	CMZ	J01DC09
Cefminox	CNX	no ATC
Cefodizime	DIZ	J01DD09
Cefonicid	CID	J01DC06
Cefoperazone	CFP	J01DD12
Cefoperazone/sulbactam	CSL	J01DD62
Ceforanide	CND	J01DC11
Cefoselis	CSE	no ATC
Cefotaxime	CTX	J01DD01
Cefotaxime/clavulanic acid	CTC	no ATC
Cefotaxime/sulbactam	CTS	no ATC
Cefotetan	CTT	J01DC05
Cefotiam	CTF	J01DC07
Cefotiam hexetil	CHE	no ATC
Cefovecin	FOV	no ATC
Cefoxitin	FOX	J01DC01
Cefoxitin screening	FOX1	no ATC
Cefozopran	ZOP	no ATC
Cefpimizole	CFZ	no ATC
Cefpiramide	CPM	J01DD11
Cefpirome	CPO	J01DE02
Cefpodoxime	CPD	J01DD13
Cefpodoxime proxetil	CPX	no ATC
Cefpodoxime/clavulanic acid	CDC	no ATC
Cefprozil	CPR	J01DC10
Cefquinome	CEQ	no ATC
Cefroxadine	CRD	J01DB11
Cefsulodin	CFS	J01DD03
Cefsumide	CSU	no ATC
Ceftaroline	CPT	J01DI02
Ceftaroline/avibactam	CPA	no ATC
Ceftazidime	CAZ	J01DD02
Ceftazidime/avibactam	CZA	no ATC
Ceftazidime/clavulanic acid	CCV	J01DD52
Cefteram	CEM	no ATC
Cefteram pivoxil	CPL	no ATC
Ceftezole	CTL	J01DB12
Ceftibuten	CTB	J01DD14
Ceftiofur	TIO	no ATC
Ceftizoxime	CZX	J01DD07
Ceftizoxime alapivoxil	CZP	J01DD07
Ceftobiprole	BPR	J01DI01
Ceftobiprole medocaril	CFM1	J01DI01
Ceftolozane/enzyme inhibitor	CEI	J01DI54
Ceftolozane/tazobactam	CZT	no ATC
Ceftriaxone	CRO	J01DD04
Cefuroxime	CXM	J01DC02
Cefuroxime axetil	CXA	no ATC
Cefuroxime/metronidazole	CFM2	J01RA03
Cefuzonam	ZON	J01RA03
Cephalexin	LEX	J01DB01
Cephalothin	CEP	J01DB03
Cephapirin	HAP	J01DB08
Cephradine	CED	J01DB09
Cetocycline	CTO	no ATC
Chloramphenicol	CHL	J01BA01
Chlortetracycline	CTE	J01AA03
Ciclacillin	CIC	no ATC
Cinoxacin	CIN	J01MB06
Ciprofloxacin	CIP	J01MA02
Clarithromycin	CLR	J01FA09
Clavulanic acid	CLA1	no ATC
Clinafloxacin	CLX	no ATC
Clindamycin	CLI	J01FF01
Clofoctol	CLF1	J01XX03
Clometocillin	CLM	J01CE07
Clomocycline	CLM1	J01AA11
Cloxacillin	CLO	J01CF02
Colistin	COL	J01XB01
Colistin/polysorbate	COP	no ATC
Dalbavancin	DAL	J01XA04
Danofloxacin	DAN	no ATC
Daptomycin	DAP	J01XX09
Delafloxacin	DFX	no ATC
Demeclocycline	DEM	J01AA01
Dibekacin	DKB	J01GB09
Dicloxacillin	DIC	J01CF01
Difloxacin	DIF	no ATC
Dirithromycin	DIR	J01FA13
Doripenem	DOR	J01DH04
Doxycycline	DOX	J01AA02
Econazole	ECO	J01XDXX
Enoxacin	ENX	J01MA04
Enrofloxacin	ENR	no ATC
Enviomycin (Tuberactinomycin)	ENV	no ATC
Eperozolid	EPE	no ATC
Epicillin	EPC	J01CA07
Epiroprim	EPP	no ATC
Eravacycline	ERV	J01AA13
Ertapenem	ETP	J01DH03
Erythromycin	ERY	J01FA01
Ethopabate	ETO	no ATC
Faropenem	FAR	J01DI03
Fidaxomicin	FDX	no ATC
Finafloxacin	FIN	no ATC
Flavomycin	FLA	no ATC
Fleroxacin	FLE	J01MA08
Flomoxef	FLO	no ATC
Florfenicol	FLR	no ATC
Flucloxacillin	FLC	J01CF05
Flumequine	FLM	J01MB07
Flurithromycin	FLR1	J01FA14
Fosfluconazole	FFL	no ATC
Fosfomycin	FOS	J01XX01
Fosmidomycin	FMD	no ATC
Framycetin	FRM	no ATC
Furazolidone	FRZ	no ATC
Fusidic acid	FUS	J01XC01
Gamithromycin	GAM	no ATC
Garenoxacin	GRN	no ATC
Gatifloxacin	GAT	J01MA16
Gemifloxacin	GEM	J01MA15
Gentamicin	GEN	J01GB03
Gentamicin-high	GEH	no ATC
Gepotidacin	GEP	no ATC
Grepafloxacin	GRX	J01MA11
Griseofulvin	GRI	no ATC
Habekacin	HAB	no ATC
Hetacillin	HET	J01CA18
Hygromycin	HYG	no ATC
Iclaprim	ICL	no ATC
Imipenem	IPM	J01DH51
Imipenem/EDTA	IPE	no ATC
Imipenem/relebactam	IMR	no ATC
Isavuconazole	ISV	no ATC
Isepamicin	ISE	J01GB11
Josamycin	JOS	J01FA07
Kanamycin	KAN	J01GB04
Kanamycin-high	KAH	no ATC
Kanamycin/cephalexin	KAC	no ATC
Kitasamycin (Leucomycin	KIT	no ATC
Lasalocid	LAS	no ATC
Latamoxef	LTM	J01DD06
Lefamulin	LMU	no ATC
Lenampicillin	LEN	no ATC
Levofloxacin	LVX	J01MA12
Levonadifloxacin	LND	no ATC
Linco-spectin (lincomycin/spectinomycin	LSP	no ATC
Lincomycin	LIN	J01FF02
Linezolid	LNZ	J01XX08
Linoprist-flopristin	LFE	no ATC
Lomefloxacin	LOM	J01MA07
Loracarbef	LOR	J01DC08
Lymecycline	LYM	J01AA04
Mandelic acid	MNA	J01XX06
Marbofloxacin	MAR	no ATC
Mecillinam (Amdinocillin)	MEC	J01CA11
Meleumycin	MEL	no ATC
Meropenem	MEM	J01DH02
Meropenem/nacubactam	MNC	no ATC
Meropenem/vaborbactam	MEV	J01DH52
Mesulfamide	MES	no ATC
Metacycline	MTC	J01AA05
Metampicillin	MTM	J01CA14
Methenamine	MTH	J01XX05
Methicillin	MET	J01CF03
Metioprim	MTP	no ATC
Metioxate	MXT	no ATC
Metronidazole	MTR	J01XD01
Mezlocillin	MEZ	J01CA10
Mezlocillin/sulbactam	MSU	no ATC
Micronomicin	MCR	no ATC
Midecamycin	MID	J01FA03
Miloxacin	MIL	no ATC
Minocycline	MNO	J01AA08
Miocamycin	MCM	J01FA11
Monensin sodium	MON	no ATC
Moxifloxacin	MFX	J01MA14
Nacubactam	NAC	no ATC
Nadifloxacin	NAD	no ATC
Nafcillin	NAF	no ATC
Nafithromycin	ZWK	no ATC
Nalidixic acid	NAL	J01MB02
Narasin	NAR	no ATC
Neomycin	NEO	J01GB05
Netilmicin	NET	J01GB07
Nicarbazin	NIC	no ATC
Nifuroquine	NIF	no ATC
Nifurtoinol	NFR	J01XE02
Nitazoxanide	NTZ	no ATC
Nitrofurantoin	NIT	J01XE01
Nitrofurazone	NIZ	no ATC
Nitroxoline	NTR	J01XX07
Norfloxacin	NOR	J01MA06
Norvancomycin	NVA	no ATC
Ofloxacin	OFX	J01MA01
Oleandomycin	OLE	J01FA05
Omadacycline	OMC	no ATC
Optochin	OPT	no ATC
Orbifloxacin	ORB	no ATC
Oritavancin	ORI	J01XA05
Ormetroprim/sulfamethoxazole	ORS	no ATC
Ornidazole	ORN	J01XD03
Oxacillin	OXA	J01CF04
Oxolinic acid	OXO	J01MB05
Oxytetracycline	OXY	J01AA06
P-aminosalicylic acid	PAS	no ATC
Panipenem	PAN	no ATC
Paromomycin	PAR	no ATC
Pazufloxacin	PAZ	J01MA18
Pefloxacin	PEF	J01MA03
Penamecillin	PNM	J01CE06
Benzylpenicillin	PEN	J01CE01
Penicillin/novobiocin	PNO	no ATC
Penicillin/sulbactam	PSU	no ATC
Penimepicycline	PNM1	J01AA10
Pentisomicin	PIM	no ATC
Pentizidone	PTZ	no ATC
Pexiganan	PEX	no ATC
Phenethicillin	PHE	J01CE05
Phenoxymethylpenicillin	PHN	J01CE02
Pimaricin (Natamycin)	PMR	no ATC
Pipemidic acid	PPA	J01MB04
Piperacillin	PIP	J01CA12
Piperacillin/sulbactam	PIS	no ATC
Piperacillin/tazobactam	TZP	J01CR05
Piridicillin	PRC	no ATC
Pirlimycin	PRL	no ATC
Piromidic acid	PIR	J01MB03
Pivampicillin	PVM	J01CA02
Pivmecillinam	PME	J01CA08
Plazomicin	PLZ	no ATC
Polymyxin B	PLB	J01XB02
Polymyxin B/polysorbate 80	POP	no ATC
Pradofloxacin	PRA	no ATC
Premafloxacin	PRX	no ATC
Primycin	PRM	no ATC
Pristinamycin	PRI	J01FG01
Procaine benzylpenicillin	PRB	J01CE09
Propicillin	PRP	J01CE03
Propikacin	PKA	no ATC
Prulifloxacin	PRU	J01MA17
Quinupristin/dalfopristin	QDA	J01FG02
Ractopamine	RAC	no ATC
Ramoplanin	RAM	no ATC
Razupenem	RZM	no ATC
Ribostamycin	RST	J01GB10
Ridinilazole	RID1	no ATC
Ritipenem	RIT	no ATC
Ritipenem acoxil	RIA	no ATC
Rokitamycin	ROK	J01FA12
Rolitetracycline	RLT	J01AA09
Rosoxacin	ROS	J01MB01
Roxithromycin	RXT	J01FA06
Rufloxacin	RFL	J01MA10
Salinomycin	SAL	no ATC
Sarafloxacin	SAR	no ATC
Sarmoxicillin	SRX	no ATC
Secnidazole	SEC	no ATC
Sisomicin	SIS	J01GB08
Sitafloxacin	SIT	no ATC
Solithromycin	SOL	no ATC
Sparfloxacin	SPX	J01MA09
Spectinomycin	SPT	J01XX04
Spiramycin	SPI	J01FA02
Spiramycin/metronidazole	SPM	J01RA04
Streptoduocin	STR	J01GA02
Streptomycin	STR1	J01GA01
Streptomycin-high	STH	no ATC
Sulbactam	SUL	J01CG01
Sulbenicillin	SBC	J01CA16
Sulconazole	SUC	no ATC
Sulfachlorpyridazine	SUP	no ATC
Sulfadiazine	SDI	J01EC02
Sulfadiazine/tetroxoprim	SLT	J01EE06
Sulfadiazine/trimethoprim	SLT1	J01EE02
Sulfadimethoxine	SUD	J01ED01
Sulfadimidine	SDM	J01EB03
Sulfadimidine/trimethoprim	SLT2	J01EE05
Sulfafurazole	SLF	J01EB05
Sulfaisodimidine	SLF1	J01EB01
Sulfalene	SLF2	J01ED02
Sulfamazone	SZO	J01ED09
Sulfamerazine	SLF3	J01ED07
Sulfamerazine/trimethoprim	SLT3	J01EE07
Sulfamethazine	SUM	no ATC
Sulfamethizole	SLF4	J01EB02
Sulfamethoxazole	SMX	J01EC01
Sulfamethoxypyridazine	SLF5	J01ED05
Sulfametomidine	SLF6	J01ED03
Sulfametoxydiazine	SLF7	J01ED04
Sulfametrole/trimethoprim	SLT4	J01EE03
Sulfamoxole	SLF8	J01EC03
Sulfamoxole/trimethoprim	SLT5	J01EE04
Sulfanilamide	SLF9	J01EB06
Sulfaperin	SLF10	J01ED06
Sulfaphenazole	SLF11	J01ED08
Sulfapyridine	SLF12	J01EB04
Sulfasuccinamide	SNA	no ATC
Sulfathiazole	SUT	J01EB07
Sulfathiourea	SLF13	J01EB08
Sulfisoxazole	SOX	no ATC
Sulfonamide	SSS	no ATC
Sulopenem	SLP	no ATC
Sultamicillin	SLT6	J01CR04
Surotomycin	SUR	no ATC
Talampicillin	TAL	J01CA15
Talmetoprim	TLP	no ATC
Tazobactam	TAZ	J01CG02
Tebipenem	TBP	no ATC
Tedizolid	TZD	J01XX11
Teicoplanin	TEC	J01XA02
Teicoplanin-macromethod	TCM	no ATC
Telavancin	TLV	J01XA03
Telithromycin	TLT	J01FA15
Temafloxacin	TMX	J01MA05
Temocillin	TEM	J01CA17
Terconazole	TRC	no ATC
Tetracycline	TCY	J01AA07
Tetroxoprim	TET	no ATC
Thiacetazone	THA	no ATC
Thiamphenicol	THI	J01BA02
Tiamulin	TIA	no ATC
Ticarcillin	TIC	J01CA13
Ticarcillin/clavulanic acid	TCC	J01CR03
Tigecycline	TGC	J01AA12
Tilbroquinol	TBQ	no ATC
Tildipirosin	TIP	no ATC
Tilmicosin	TIL	no ATC
Tinidazole	TIN	J01XD02
Tiodonium chloride	TDC	no ATC
Tioxacin	TXC	no ATC
Tizoxanide	TIZ	no ATC
Tobramycin	TOB	J01GB01
Tobramycin-high	TOH	no ATC
Tosufloxacin	TFX	no ATC
Trimethoprim	TMP	J01EA01
Trimethoprim/sulfamethoxazole	SXT	J01EE01
Troleandomycin	TRL	J01FA08
Trospectomycin	TRO	no ATC
Trovafloxacin	TVA	J01MA13
Tulathromycin	TUL	no ATC
Tylosin	TYL	no ATC
Ulifloxacin (Prulifloxacin	PRU1	no ATC
Vancomycin	VAN	J01XA01
Vancomycin-macromethod	VAM	no ATC
Viomycin	VIO	no ATC
Virginiamycine	VIR	no ATC
Xibornol	XBR	J01XX02
Zidebactam	ZID	no ATC

## Sheet: Sheet1
tablet
capsule
solution
syrup
powder
intravenous injection
intramuscular injection						Streptococcus
suspension		Column1	Column2			Streptococcus
milligram		1	D			Streptococcus
gram		2	D			Streptococcus
microgram		3	D			Streptococcus
international unit		4	D			Streptococcus
millions of international unit		5	D			Streptococcus
millilitre		6	D			Streptococcus
millimol		7	D			Streptococcus
milligram/millilitre		8	D			Haemophilus
unit dose		9	D			Haemophilus
piece		10	D			Neisseria
						Neisseria
						Staphylococcus
inpatient						Staphylococcus
outpatient						Enterococcus
						Enterococcus
						Clostridium
YES						Clostridium
NO						Clostridium
UNK						Helicobacter
						Bacillus
NEG						Bacillus
POS						Klebsiella
NA						Klebsiella
						Salmonella
Tissue						Campylobacter
Urine						Legionella
Feces						Chlamydia
Blood						Chlamydia
UNK						Vibrio
NA
Streptococcus
Haemophilus
Neisseria
Staphylococcus
Enterococcus
Clostridium
Helicobacter
Bacillus
Klebsiella
Salmonella				2016
Campylobacter				2017
Legionella				2018
Chlamydia				2019
Vibrio
YES
NO
CANNOT SAY
